# Supplementary material for: Knowledge, attitudes and practices on rift valley fever among pastoral and agropastoral communities of Ngorongoro in the rift valley ecosystem, Tanzania, conducted in 2021/2022
Source: PLoS Negl Trop Dis. 2023 Aug 23;17(8):e0011560. doi: 10.1371/journal.pntd.0011560 (PMC10479901; doi:10.1371/journal.pntd.0011560)
Supplement: S1 Data — (XLSX) [file pntd.0011560.s006.xlsx]

## Sheet: RVF KAP data
Ward	Age	Gender	Education level	Religion	Marital status	Source of income	How do you get news	Phone	Radio	TV	Gathering	Health servants	Vet. Servants		Have you heard about or seen mosquitoes?	How often do you get bitten by mosquitoes?	Which effect do mosquitoes have on your quality of life?	Diseases that are transmitted by mosquitoes ‘bites?		Sp. of mosquitoes	Anopheles	Culex	Aedes	Which measures do you use to reduce mosquito population around home compound?	Insecticides sprays	Bush clearance	Eliminate stagnant water	I do nothing	Kill as noticed	Which control measure do you take to protect yourself and your family from being bitten by mosquitoes?	Mosquito netting	Mosquito repellents	Stay indoor at night	I don’t know	Which season of the year mosquito population is high?	Have you heard about RVF disease?	Is the disease zoonotic?	which types of animals can be infected?	Ruminants	Humans	Wild animals	I don’t know	Common clinical signs of RVF in humans?	Haemorragic fever	Febrile fever	Headache	Convulsion	Backache	Joint pain
Engarasero	Elderly	Male	Not attended school	Christian	Married	Pastoralist		0	0	0	0	Health servants	Veterinary servants		Yes	Everyday	Transmit pathogens	Malaria	0	Idon't know	0	0	0	I do nothing	0	0	0	I do nothing	0	Mosquito netting	Mosquito netting	0	0	0	Rain season	Yes	No	Ruminants	Ruminants	0	0	0	I don't know	0	0	0	0	0	0
Engarasero	Adult	Male	Primary	Christian	Married	Pastoralist		Phone	0	0	0	0	0		Yes	Everyday	Cause nuisance	I don't know	0	Idon't know	0	0	0	I do nothing	0	0	0	I do nothing	0	Mosquito netting	Mosquito netting	0	0	0	Rain season	Yes	No	I don't know	0	0	0	I don't know	I don't know	0	0	0	0	0	0
Engarasero	Adult	Male	Primary	Christian	Married	Pastoralist		0	0	0	Gatherings	0	0		Yes	Everyday	Transmit pathogens	Malaria	0	Idon't know	0	0	0	I do nothing	0	0	0	I do nothing	0	Mosquito netting	Mosquito netting	0	0	0	Rain season	Yes	No	Ruminants	Ruminants	0	0	0	I don't know	0	0	0	0	0	0
Malambo	Adult	Male	Not attended school	Traditional	Married	Pastoralist		0	0	0	Gatherings	0	0		Yes	Everyday	Transmit pathogens	Malaria	0	Idon't know	0	0	0	I do nothing	0	0	0	I do nothing	0	Mosquito netting	Mosquito netting	0	0	0	Rain season	Yes	No	Ruminants	Ruminants	0	0	0	I don't know	0	0	0	0	0	0
Engarasero	Adult	Male	Not attended school	Traditional	Married	Pastoralist		0	Radio	0	0	0	0		Yes	Everyday	Transmit pathogens	Malaria	0	Idon't know	0	0	0	I do nothing	0	0	0	I do nothing	0	Mosquito netting	Mosquito netting	0	0	0	Rain season	Yes	No	I don't know	0	0	0	I don't know	I don't know	0	0	0	0	0	0
Malambo	Youth	Male	Not attended school	Christian	Married	Pastoralist		Phone	0	0	0	0	0		Yes	Everyday	I don’t know	I don't know	0	Idon't know	0	0	0	I do nothing	0	0	0	I do nothing	0	Mosquito netting	Mosquito netting	0	0	0	Rain season	Yes	No	Ruminants	Ruminants	0	0	0	I don't know	0	0	0	0	0	0
Malambo	Adult	Male	Not attended school	Christian	Married	Pastoralist		Phone	0	0	0	0	0		Yes	Everyday	Transmit pathogens	Malaria	0	Idon't know	0	0	0	I do nothing	0	0	0	I do nothing	0	I don’t know	0	0	0	I don’t know	I don’t know	No	No	I don't know	0	0	0	I don't know	I don't know	0	0	0	0	0	0
Malambo	Adult	Male	Not attended school	Christian	Married	Pastoralist		Phone	0	0	0	0	0		Yes	Everyday	I don’t know	I don't know	0	Idon't know	0	0	0	I do nothing	0	0	0	I do nothing	0	Mosquito netting	Mosquito netting	0	0	0	I don’t know	Yes	Yes	Ruminants/humans	Ruminants	Humans	0	0	Headache/fever	0	Febrile fever	Headache	0	0	0
Engarasero	Youth	Female	Primary	Traditional	Married	Pastoralist		0	0	0	Gatherings	0	0		Yes	Everyday	I don’t know	I don't know	0	Idon't know	0	0	0	I do nothing	0	0	0	I do nothing	0	Mosquito netting	Mosquito netting	0	0	0	Rain season	No	No	I don't know	0	0	0	I don't know	I don't know	0	0	0	0	0	0
Engarasero	Adult	Male	Primary	Christian	Married	Pastoralist		0	0	0	Gatherings	0	0		Yes	Everyday	Transmit pathogens	Malaria	0	Idon't know	0	0	0	Kill as noticed	0	0	0	0	Kill as noticed	Mosquito netting	Mosquito netting	0	0	0	Rain season	Yes	Yes	Humans/Ruminants	Ruminants	Humans	0	0	Febrile fever/headache	0	Febrile fever	Headache	0	0	0
Engarasero	Adult	Male	Primary	Christian	Married	Pastoralist		Phone	0	0	0	0	0		Yes	Everyday	I don’t know	I don't know	0	Idon't know	0	0	0	I do nothing	0	0	0	I do nothing	0	Mosquito netting	Mosquito netting	0	0	0	Rain season	Yes	No	I don't know	0	0	0	I don't know	Febrile fever/headache	0	Febrile fever	Headache	0	0	0
Malambo	Youth	Male	Primary	Christian	Married	Pastoralist		Phone	0	0	0	0	0		Yes	Everyday	Transmit pathogens	Malaria	0	Idon't know	0	0	0	I do nothing	0	0	0	I do nothing	0	Mosquito netting	Mosquito netting	0	0	0	I don’t know	No	No	I don't know	0	0	0	I don't know	I don't know	0	0	0	0	0	0
Malambo	Youth	Male	Primary	Christian	Married	Pastoralist		0	0	0	0	Health servants	Veterinary servants		Yes	Everyday	Transmit pathogens	Malaria	0	Idon't know	0	0	0	Bushes clearance	0	Bushes clearance	0	0	0	Mosquito netting	Mosquito netting	0	0	0	Rain season	Yes	Yes	Ruminants/humans	Ruminants	Humans	0	0	Headache/fever	0	Febrile fever	Headache	0	0	0
Malambo	Adult	Female	Primary	Christian	Married	Pastoralist		Phone	0	0	0	0	0		Yes	Everyday	Transmit pathogens	Malaria	0	0	Anopheles	0	0	Bushes clearance	0	Bushes clearance	0	0	0	Mosquito netting	Mosquito netting	0	0	0	Rain season	Yes	No	Ruminants	Ruminants	0	0	0	I don't know	0	0	0	0	0	0
Loliondo	Adult	Female	Primary	Christian	Married	Agropastoral		Phone	0	0	0	0	0		Yes	Everyday	Transmit pathogens	Malaria	0	Idon't know	0	0	0	I do nothing	0	0	0	I do nothing	0	Mosquito netting	Mosquito netting	0	0	0	Rain season	No	No	I don't know	0	0	0	I don't know	I don't know	0	0	0	0	0	0
Engarasero	Youth	Female	Secondary	Christian	Married	Pastoralist		Phone	0	0	0	0	0		Yes	Everyday	Transmit pathogens	Malaria	0	Idon't know	0	0	0	I do nothing	0	0	0	I do nothing	0	Mosquito netting	Mosquito netting	0	0	0	Rain season	No	No	I don't know	0	0	0	I don't know	Febrile fever/headache	0	Febrile fever	Headache	0	0	0
Engarasero	Elderly	Male	Not attended school	Traditional	Married	Pastoralist		0	0	0	Gatherings	0	0		Yes	Everyday	Transmit pathogens	Malaria	0	Idon't know	0	0	0	I do nothing	0	0	0	I do nothing	0	Mosquito netting	Mosquito netting	0	0	0	Rain season	No	No	I don't know	0	0	0	I don't know	Febrile fever/headache	0	Febrile fever	Headache	0	0	0
Engarasero	Adult	Female	Not attended school	Traditional	Married	Pastoralist		0	0	0	Gatherings	0	0		Yes	Everyday	Transmit pathogens	Malaria	0	Idon't know	0	0	0	I do nothing	0	0	0	I do nothing	0	Mosquito netting	Mosquito netting	0	0	0	Rain season	Yes	No	Ruminants	Ruminants	0	0	0	I don't know	0	0	0	0	0	0
Malambo	Adult	Male	Primary	Christian	Married	Pastoralist		0	Radio	0	0	0	0		Yes	Everyday	Transmit pathogens	Malaria	0	Idon't know	0	0	0	Kill as noticed	0	0	0	0	Kill as noticed	Mosquito netting	Mosquito netting	0	0	0	Rain season	No	No	Ruminants	Ruminants	0	0	0	I don't know	0	0	0	0	0	0
Engarasero	Youth	Female	Primary	Christian	Married	Agropastoral		Phone	0	0	0	0	0		Yes	Everyday	Transmit pathogens	Malaria	0	Idon't know	0	0	0	I do nothing	0	0	0	I do nothing	0	Mosquito netting	Mosquito netting	0	0	0	Rain season	Yes	Yes	Humans/Ruminants	Ruminants	Humans	0	0	Lethargy/headache	0	0	Headache	0	0	0
Engarasero	Youth	Male	Secondary	Christian	Single	Agropastoral		Phone	0	0	0	0	0		Yes	Everyday	Transmit pathogens	Malaria	0	Idon't know	0	0	0	I do nothing	0	0	0	I do nothing	0	Mosquito netting	Mosquito netting	0	0	0	Rain season	No	No	I don't know	0	0	0	I don't know	I don't know	0	0	0	0	0	0
Sale	Adult	Female	Not attended school	Traditional	Married	Pastoralist		0	0	0	Gatherings	0	0		Yes	Everyday	Cause nuisance	I don't know	0	Idon't know	0	0	0	I do nothing	0	0	0	I do nothing	0	Mosquito netting	Mosquito netting	0	0	0	Rain season	No	No	I don't know	0	0	0	I don't know	I don't know	0	0	0	0	0	0
Sale	Adult	Male	Primary	Christian	Married	Agropastoral		0	0	0	0	Health servants	Veterinary servants		Yes	Everyday	Transmit pathogens	Malaria	0	0	Anopheles	Culex	0	Eliminate stagnant water	0	0	Eliminate stagnant water	0	0	Mosquito netting	Mosquito netting	0	0	0	Rain season	Yes	No	I don't know	0	0	0	I don't know	I don't know	0	0	0	0	0	0
Sale	Adult	Male	Primary	Christian	Married	Agropastoral		0	0	0	0	Health servants	Veterinary servants		Yes	Everyday	Transmit pathogens	Malaria	0	0	Anopheles	Culex	0	Eliminate stagnant water	0	0	Eliminate stagnant water	0	0	Mosquito netting	Mosquito netting	0	0	0	Rain season	Yes	No	I don't know	0	0	0	I don't know	I don't know	0	0	0	0	0	0
Pinyinyi	Youth	Male	Primary	Christian	Married	Pastoralist		0	Radio	0	0	0	0		Yes	Everyday	Transmit pathogens	Malaria	0	Idon't know	0	0	0	I do nothing	0	0	0	I do nothing	0	Mosquito netting	Mosquito netting	0	0	0	Rain season	No	No	I don't know	0	0	0	I don't know	I don't know	0	0	0	0	0	0
Pinyinyi	Youth	Male	Primary	Christian	Married	Pastoralist		Phone	0	0	0	0	0		Yes	Everyday	Transmit pathogens	Malaria	0	Idon't know	0	0	0	I do nothing	0	0	0	I do nothing	0	Mosquito netting	Mosquito netting	0	0	0	Rain season	Yes	Yes	Humans/Ruminants	Ruminants	Humans	0	0	I don't know	0	0	0	0	0	0
Sale	Youth	Male	Not attended school	Muslim	Married	Agropastoral		Phone	0	0	0	0	0		Yes	Everyday	Transmit pathogens	Malaria	0	Idon't know	0	0	0	I do nothing	0	0	0	I do nothing	0	Mosquito netting	Mosquito netting	0	0	0	Rain season	Yes	No	I don't know	0	0	0	I don't know	I don't know	0	0	0	0	0	0
Sale	Youth	Male	Not attended school	Muslim	Married	Agropastoral		Phone	0	0	0	0	0		Yes	Everyday	Transmit pathogens	Malaria	0	Idon't know	0	0	0	I do nothing	0	0	0	I do nothing	0	Mosquito netting	Mosquito netting	0	0	0	Rain season	Yes	No	I don't know	0	0	0	I don't know	I don't know	0	0	0	0	0	0
Malambo	Adult	Male	Did not completed primary school	Traditional	Married	Pastoralist		0	Radio	0	0	0	0		Yes	Everyday	Transmit pathogens	Malaria	0	Idon't know	0	0	0	I do nothing	0	0	0	I do nothing	0	Mosquito netting	Mosquito netting	0	0	0	Rain season	No	No	I don't know	0	0	0	I don't know	I don't know	0	0	0	0	0	0
Malambo	Adult	Male	Not attended school	Traditional	Married	Pastoralist		0	Radio	0	0	0	0		Yes	Everyday	I don’t know	I don't know	0	Idon't know	0	0	0	I do nothing	0	0	0	I do nothing	0	I don’t know	0	0	0	I don’t know	I don’t know	Yes	No	Ruminants	Ruminants	0	0	0	I don't know	0	0	0	0	0	0
Engarasero	Youth	Male	Primary	Christian	Married	Pastoralist		Phone	0	0	0	0	0		Yes	Everyday	Transmit pathogens	Malaria	0	Idon't know	0	0	0	I do nothing	0	0	0	I do nothing	0	Mosquito netting	Mosquito netting	0	0	0	Rain season	No	No	I don't know	0	0	0	I don't know	I don't know	0	0	0	0	0	0
Engarasero	Adult	Male	Primary	Traditional	Married	Pastoralist		0	Radio	0	0	0	0		Yes	Everyday	Transmit pathogens	Malaria	0	Idon't know	0	0	0	I do nothing	0	0	0	I do nothing	0	Mosquito netting	Mosquito netting	0	0	0	Rain season	Yes	No	Ruminants	Ruminants	0	0	0	I don't know	0	0	0	0	0	0
Engarasero	Youth	Male	Secondary	Christian	Single	Agropastoral		Phone	0	0	0	0	0		Yes	Everyday	Transmit pathogens	Malaria	0	Idon't know	0	0	0	Bushes clearance	0	Bushes clearance	0	0	0	Mosquito netting	Mosquito netting	0	0	0	Rain season	No	No	Ruminants	Ruminants	0	0	0	I don't know	0	0	0	0	0	0
Malambo	Youth	Female	Not attended school	Christian	Married	Agropastoral		0	Radio	0	0	0	0		Yes	Everyday	Transmit pathogens	Malaria	0	0	0	0	Aedes	I do nothing	0	0	0	I do nothing	0	Mosquito netting	Mosquito netting	0	0	0	Rain season	Yes	Yes	Humans/Ruminants	Ruminants	Humans	0	0	Fever/headache	0	Febrile fever	Headache	0	0	0
Sale	Youth	Male	Did not completed primary school	Traditional	Married	Agropastoral		0	Radio	0	0	0	0		Yes	Everyday	Transmit pathogens	Malaria	0	0	Anopheles	0	0	I do nothing	0	0	0	I do nothing	0	Mosquito netting	Mosquito netting	0	0	0	Rain season	Yes	Yes	Humans/Ruminants	Ruminants	Humans	0	0	Hemorrhagic fever/headache/muscle/joint pain	Hemorrhagic fever	0	Headache	0	0	0
Sale	Adult	Male	Not attended school	Traditional	Married	Agropastoral		0	Radio	0	0	0	0		Yes	Everyday	Transmit pathogens	Malaria	0	Idon't know	0	0	0	I do nothing	0	0	0	I do nothing	0	Mosquito netting	Mosquito netting	0	0	0	Rain season	Yes	Yes	Humans/Ruminants	Ruminants	Humans	0	0	I don't know	0	0	0	0	0	0
Sale	Adult	Male	Primary	Christian	Married	Agropastoral		0	Radio	0	0	0	0		Yes	Everyday	Transmit pathogens	Malaria	0	Idon't know	0	0	0	Bushes clearance	0	Bushes clearance	0	0	0	Mosquito netting	Mosquito netting	0	0	0	Rain season	Yes	Yes	Humans/Ruminants	Ruminants	Humans	0	0	I don't know	0	0	0	0	0	0
Sale	Adult	Male	Primary	Christian	Married	Agropastoral		0	Radio	0	0	0	0		Yes	Everyday	Transmit pathogens	Malaria	0	Idon't know	0	0	0	Bushes clearance	0	Bushes clearance	0	0	0	Mosquito netting	Mosquito netting	0	0	0	Rain season	Yes	Yes	Humans/Ruminants	Ruminants	Humans	0	0	I don't know	0	0	0	0	0	0
Malambo	Adult	Female	Not attended school	Christian	Married	Pastoralist		0	0	0	Gatherings	0	0		Yes	Everyday	I don’t know	Malaria	0	Idon't know	0	0	0	I do nothing	0	0	0	I do nothing	0	Mosquito netting	Mosquito netting	0	0	0	Rain season	No	No	I don't know	0	0	0	I don't know	I don't know	0	0	0	0	0	0
Loliondo	Elderly	Female	Not attended school	Christian	Married	Agropastoral		0	0	0	Gatherings	0	0		Yes	Everyday	Transmit pathogens	Malaria	0	Idon't know	0	0	0	I do nothing	0	0	0	I do nothing	0	Mosquito netting	Mosquito netting	0	0	0	Rain season	No	No	I don't know	0	0	0	I don't know	I don't know	0	0	0	0	0	0
Loliondo	Youth	Female	Not attended school	Christian	Married	Agropastoral		Phone	0	0	0	0	0		Yes	Everyday	Cause nuisance	I don't know	0	Idon't know	0	0	0	I do nothing	0	0	0	I do nothing	0	Mosquito netting	Mosquito netting	0	0	0	Rain season	Yes	Yes	Ruminants	Ruminants	0	0	0	I don't know	0	0	0	0	0	0
Malambo	Adult	Male	Primary	Christian	Married	Pastoralist		0	0	0	0	Health servants	Veterinary servants		Yes	Everyday	Transmit pathogens	Malaria	0	Idon't know	0	0	0	I do nothing	0	0	0	I do nothing	0	Mosquito netting	Mosquito netting	0	0	0	Rain season	No	No	I don't know	0	0	0	I don't know	I don't know	0	0	0	0	0	0
Malambo	Youth	Male	Not attended school	Christian	Married	Pastoralist		0	Radio	0	0	0	0		Yes	Everyday	Transmit pathogens	Malaria	0	Idon't know	0	0	0	I do nothing	0	0	0	I do nothing	0	Mosquito netting	Mosquito netting	0	0	0	Rain season	Yes	No	Ruminants	Ruminants	0	0	0	I don't know	0	0	0	0	0	0
Sale	Adult	Male	Primary	Traditional	Married	Pastoralist		Phone	0	0	0	0	0		Yes	Everyday	Transmit pathogens	Malaria	0	0	Anopheles	0	0	I do nothing	0	0	0	I do nothing	0	Mosquito netting	Mosquito netting	0	0	0	Rain season	Yes	No	Ruminants	Ruminants	0	0	0	I don't know	0	0	0	0	0	0
Engarasero	Adult	Male	Secondary	Christian	Married	Pastoralist		Phone	0	0	0	0	0		Yes	Everyday	Transmit pathogens	Malaria	0	0	Anopheles	Culex	0	Bushes clearance	0	Bushes clearance	0	0	0	Mosquito netting	Mosquito netting	0	0	0	Rain season	Yes	No	Humans/Ruminants	Ruminants	Humans	0	0	Febrile fever/headache	0	Febrile fever	Headache	0	0	0
Engarasero	Adult	Male	Not attended school	Christian	Married	Agropastoral		0	0	TV	0	0	0		Yes	Everyday	Transmit pathogens	Malaria	0	Idon't know	0	0	0	I do nothing	0	0	0	I do nothing	0	Mosquito netting	Mosquito netting	0	0	0	Rain season	Yes	Yes	Humans/Ruminants	Ruminants	Humans	0	0	I don't know	0	0	0	0	0	0
Engarasero	Adult	Male	Secondary	Christian	Married	Pastoralist		0	Radio	TV	0	0	0		Yes	Everyday	Transmit pathogens	Malaria	0	Idon't know	0	0	0	I do nothing	0	0	0	I do nothing	0	Mosquito netting	Mosquito netting	0	0	0	Rain season	Yes	No	Humans/Ruminants	Ruminants	Humans	0	0	I don't know	0	0	0	0	0	0
Loliondo	Youth	Female	Primary	Christian	Married	Agropastoral		Phone	0	0	0	0	0		Yes	Everyday	Transmit pathogens	Malaria	0	Idon't know	0	0	0	Bushes clearance	0	Bushes clearance	0	0	0	Mosquito netting	Mosquito netting	0	0	0	Rain season	No	No	I don't know	0	0	0	I don't know	I don't know	0	0	0	0	0	0
Loliondo	Youth	Female	Primary	Christian	Married	Agropastoral		Phone	0	0	0	0	0		Yes	Everyday	Transmit pathogens	Malaria	0	Idon't know	0	0	0	Bushes clearance	0	Bushes clearance	0	0	0	Mosquito netting	Mosquito netting	0	0	0	Rain season	Yes	No	Ruminants	Ruminants	0	0	0	I don't know	0	0	0	0	0	0
Malambo	Adult	Male	Not attended school	Traditional	Married	Pastoralist		Phone	0	0	0	0	0		No	I don’t know	I don’t know	I don't know	0	Idon't know	0	0	0	I do nothing	0	0	0	I do nothing	0	I don’t know	0	0	0	I don’t know	I don’t know	No	No	I don't know	0	0	0	I don't know	I don't know	0	0	0	0	0	0
Loliondo	Adult	Female	Not attended school	Christian	Married	Agropastoral		0	0	0	Gatherings	0	0		Yes	I don’t know	Transmit pathogens	Malaria	0	Idon't know	0	0	0	I do nothing	0	0	0	I do nothing	0	Mosquito netting	Mosquito netting	0	0	0	Rain season	No	No	I don't know	0	0	0	I don't know	I don't know	0	0	0	0	0	0
Engarasero	Adult	Male	Not attended school	Christian	Married	Pastoralist		0	Radio	0	0	0	0		Yes	Rarely	Transmit pathogens	Malaria	0	Idon't know	0	0	0	I do nothing	0	0	0	I do nothing	0	Mosquito netting	Mosquito netting	0	0	0	Rain season	Yes	No	Ruminants	Ruminants	0	0	0	I don't know	0	0	0	0	0	0
Malambo	Adult	Male	Not attended school	Christian	Married	Pastoralist		0	Radio	0	0	0	0		Yes	Rarely	I don’t know	I don't know	0	Idon't know	0	0	0	I do nothing	0	0	0	I do nothing	0	I don’t know	0	0	0	I don’t know	Rain season	Yes	No	Ruminants	Ruminants	0	0	0	I don't know	0	0	0	0	0	0
Malambo	Adult	Male	Did not completed primary school	Traditional	Married	Pastoralist		Phone	0	0	0	0	0		Yes	Rarely	Cause nuisance	I don't know	0	Idon't know	0	0	0	I do nothing	0	0	0	I do nothing	0	I don’t know	0	0	0	I don’t know	Rain season	No	No	I don't know	0	0	0	I don't know	I don't know	0	0	0	0	0	0
Loliondo	Youth	Female	Not attended school	Traditional	Married	Agropastoral		Phone	0	0	0	0	0		Yes	Rarely	Transmit pathogens	Malaria	0	Idon't know	0	0	0	I do nothing	0	0	0	I do nothing	0	Mosquito netting	Mosquito netting	0	0	0	Rain season	Yes	No	Ruminants	Ruminants	0	0	0	I don't know	0	0	0	0	0	0
Loliondo	Adult	Female	Not attended school	Christian	Married	Agropastoral		0	0	0	Gatherings	0	0		Yes	Rarely	Transmit pathogens	Malaria	0	Idon't know	0	0	0	I do nothing	0	0	0	I do nothing	0	Mosquito netting	Mosquito netting	0	0	0	Rain season	No	No	I don't know	0	0	0	I don't know	I don't know	0	0	0	0	0	0
Malambo	Adult	Male	Not attended school	Christian	Married	Pastoralist		Phone	Radio	0	0	0	0		Yes	Rarely	Transmit pathogens	Malaria	0	Idon't know	0	0	0	I do nothing	0	0	0	I do nothing	0	Mosquito netting	Mosquito netting	0	0	0	Rain season	Yes	No	I don't know	0	0	0	I don't know	I don't know	0	0	0	0	0	0
Malambo	Adult	Male	Did not completed primary school	Christian	Married	Pastoralist		0	0	0	0	Health servants	Veterinary servants		Yes	Everyday	I don’t know	I don't know	0	Idon't know	0	0	0	I do nothing	0	0	0	I do nothing	0	Mosquito netting	Mosquito netting	0	0	0	I don’t know	No	No	I don't know	0	0	0	I don't know	I don't know	0	0	0	0	0	0
Malambo	Youth	Male	Primary	Christian	Married	Pastoralist		Phone	0	0	0	0	0		Yes	Everyday	Transmit pathogens	Malaria	0	Idon't know	0	0	0	I do nothing	0	0	0	I do nothing	0	Mosquito netting	Mosquito netting	0	0	0	Rain season	No	No	I don't know	0	0	0	I don't know	I don't know	0	0	0	0	0	0
Malambo	Adult	Male	Primary	Christian	Married	Pastoralist		0	Radio	0	0	0	0		Yes	Everyday	Transmit pathogens	Malaria	0	0	Anopheles	0	0	Bushes clearance	0	Bushes clearance	0	0	0	Mosquito netting	Mosquito netting	0	0	0	Rain season	Yes	No	Ruminants	Ruminants	0	0	0	I don't know	0	0	0	0	0	0
Loliondo	Adult	Female	Not attended school	Traditional	Married	Pastoralist		0	0	0	Gatherings	0	0		Yes	Everyday	Transmit pathogens	Malaria	0	Idon't know	0	0	0	I do nothing	0	0	0	I do nothing	0	Mosquito netting	Mosquito netting	0	0	0	Rain season	Yes	No	Ruminants	Ruminants	0	0	0	I don't know	0	0	0	0	0	0
Loliondo	Adult	Male	Not attended school	Christian	Married	Pastoralist		Phone	0	0	0	0	0		Yes	Everyday	Transmit pathogens	Malaria	0	Idon't know	0	0	0	I do nothing	0	0	0	I do nothing	0	Mosquito netting	Mosquito netting	0	0	0	Rain season	No	No	I don't know	0	0	0	I don't know	I don't know	0	0	0	0	0	0
Loliondo	Youth	Female	Primary	Christian	Married	Agropastoral		Phone	0	0	0	0	0		Yes	Everyday	Transmit pathogens	Malaria	0	Idon't know	0	0	0	I do nothing	0	0	0	I do nothing	0	Mosquito netting	Mosquito netting	0	0	0	Rain season	No	No	I don't know	0	0	0	I don't know	I don't know	0	0	0	0	0	0
Loliondo	Youth	Male	Secondary	Christian	Married	Pastoralist		0	Radio	0	0	0	0		Yes	Everyday	Transmit pathogens	Malaria	0	0	Anopheles	0	0	Bushes clearance	0	Bushes clearance	0	0	0	Mosquito netting	Mosquito netting	0	0	0	Rain season	Yes	No	Rodents/wildlife	0	0	Wild animals	0	I don't know	0	0	0	0	0	0
Sale	Youth	Male	Did not completed primary school	Muslim	Married	Agropastoral		0	Radio	0	0	0	0		Yes	Everyday	Transmit pathogens	Malaria	0	Idon't know	0	0	0	Use of insecticides sprays	Use of insecticides sprays	0	0	0	0	Mosquito netting	Mosquito netting	0	0	0	Rain season	No	No	I don't know	0	0	0	I don't know	I don't know	0	0	0	0	0	0
Loliondo	Youth	Male	College	Christian	Married	Pastoralist		0	Radio	0	0	0	0		Yes	Everyday	Transmit pathogens	Malaria	0	Idon't know	0	0	0	Bushes clearance	Insecticides sprays	Bushes clearance	0	0	0	Mosquito netting	Mosquito netting	0	0	0	Rain season	Yes	Yes	Humans/Ruminants	Ruminants	Humans	0	0	Febrile fever	0	Febrile fever	0	0	Backache	0
Loliondo	Youth	Female	Not attended school	Christian	Married	Agropastoral		Phone	0	0	0	0	0		Yes	Everyday	Cause nuisance	I don't know	0	Idon't know	0	0	0	I do nothing	0	0	0	I do nothing	0	Mosquito netting	Mosquito netting	0	0	0	Rain season	No	No	I don't know	0	0	0	I don't know	I don't know	0	0	0	0	0	0
Loliondo	Youth	Female	Not attended school	Christian	Married	Pastoralist		0	0	0	Gatherings	0	0		Yes	Everyday	I don’t know	I don't know	0	Idon't know	0	0	0	I do nothing	0	0	0	I do nothing	0	Mosquito netting	Mosquito netting	0	0	0	Rain season	No	No	I don't know	0	0	0	I don't know	I don't know	0	0	0	0	0	0
Malambo	Youth	Male	Did not completed primary school	Christian	Married	Pastoralist		Phone	0	0	0	0	0		Yes	Everyday	Transmit pathogens	Malaria	0	Idon't know	0	0	0	I do nothing	0	0	0	I do nothing	0	Mosquito netting	Mosquito netting	0	0	0	Rain season	Yes	Yes	Ruminants/humans	Ruminants	Humans	0	0	Fever/muscle/joint pain	0	Febrile fever	0	0	0	Joint pain
Malambo	Youth	Male	Primary	Christian	Single	Pastoralist		Phone	0	0	0	0	0		Yes	Everyday	Transmit pathogens	Malaria	0	Idon't know	0	0	0	I do nothing	0	0	0	I do nothing	0	Mosquito netting	Mosquito netting	0	0	0	Rain season	No	No	I don't know	0	0	0	I don't know	I don't know	0	0	0	0	0	0
Loliondo	Adult	Female	Primary	Christian	Married	Agropastoral		0	0	0	Gatherings	0	0		Yes	Everyday	Transmit pathogens	Malaria	0	Idon't know	0	0	0	I do nothing	0	0	0	I do nothing	0	Indoor	0	0	Indoor	0	Rain season	No	No	I don't know	0	0	0	I don't know	I don't know	0	0	0	0	0	0
Pinyinyi	Youth	Male	Secondary	Christian	Married	Pastoralist		0	Radio	0	0	0	0		Yes	Everyday	Transmit pathogens	malaria	0	0	Anopheles	0	0	Bushes clearance	0	Bushes clearance	0	0	0	Mosquito netting	Mosquito netting	0	0	0	Rain season	Yes	Yes	Humans/Ruminants	Ruminants	Humans	0	0	Lethargy/headache/muscle pain	0	0	Headache	0	0	0
Loliondo	Youth	Male	Primary	Christian	Married	Agropastoral		Phone	0	0	0	0	0		Yes	Everyday	Transmit pathogens	Malaria	0	Idon't know	0	0	0	I do nothing	0	0	0	I do nothing	0	Mosquito netting	Mosquito netting	0	0	0	Rain season	No	No	I don't know	0	0	0	I don't know	I don't know	0	0	0	0	0	0
Loliondo	Youth	Male	Not attended school	Christian	Married	Pastoralist		0	0	0	Gatherings	0	0		Yes	I don’t know	I don’t know	I don't know	0	Idon't know	0	0	0	I do nothing	0	0	0	I do nothing	0	Mosquito netting	Mosquito netting	0	0	0	Rain season	No	No	I don't know	0	0	0	I don't know	I don't know	0	0	0	0	0	0
Loliondo	Adult	Male	Not attended school	Christian	Married	Pastoralist		Phone	0	0	0	0	0		Yes	I don’t know	Transmit pathogens	Malaria	0	Idon't know	0	0	0	I do nothing	0	0	0	I do nothing	0	Mosquito netting	Mosquito netting	0	0	0	Rain season	Yes	Yes	Ruminants	Ruminants	0	0	0	I don't know	0	0	0	0	0	0
Loliondo	Youth	Male	Primary	Christian	Married	Agropastoral		Phone	0	0	0	0	0		Yes	I don’t know	Transmit pathogens	Malaria	0	Idon't know	0	0	0	I do nothing	0	0	0	I do nothing	0	Mosquito netting	Mosquito netting	0	0	0	Rain season	No	No	I don't know	0	0	0	I don't know	I don't know	0	0	0	0	0	0
Loliondo	Adult	Male	Not attended school	Christian	Married	Pastoralist		0	0	0	0	Health servants	Veterinary servants		Yes	Rarely	Transmit pathogens	Malaria	0	Idon't know	0	0	0	I do nothing	0	0	0	I do nothing	0	Mosquito netting	Mosquito netting	0	0	0	Rain season	No	No	I don't know	0	0	0	I don't know	I don't know	0	0	0	0	0	0
Loliondo	Elderly	Male	Not attended school	Traditional	Married	Pastoralist		Phone	0	0	0	0	0		Yes	Rarely	Transmit pathogens	Malaria	0	Idon't know	0	0	0	I do nothing	0	0	0	I do nothing	0	Mosquito netting	Mosquito netting	0	0	0	Rain season	Yes	Yes	Humans/Ruminants	Ruminants	Humans	0	0	Joint pain/Lethargy	0	0	0	0	0	Joint pain
Loliondo	Adult	Male	Not attended school	Christian	Married	Pastoralist		0	0	0	Gatherings	0	0		Yes	Rarely	Transmit pathogens	Malaria	0	Idon't know	0	0	0	I do nothing	0	0	0	I do nothing	0	Mosquito netting	Mosquito netting	0	0	0	Rain season	No	No	I don't know	0	0	0	I don't know	I don't know	0	0	0	0	0	0
Loliondo	Adult	Male	Not attended school	Christian	Married	Pastoralist		0	0	0	Gatherings	0	0		Yes	Rarely	Transmit pathogens	Malaria	0	Idon't know	0	0	0	I do nothing	0	0	0	I do nothing	0	Mosquito netting	Mosquito netting	0	0	0	Rain season	No	No	I don't know	0	0	0	I don't know	I don't know	0	0	0	0	0	0
Loliondo	Youth	Female	Primary	Christian	Married	Agropastoral		0	0	0	Gatherings	0	0		Yes	Rarely	Transmit pathogens	Malaria	0	Idon't know	0	0	0	I do nothing	0	0	0	I do nothing	0	Mosquito netting	Mosquito netting	0	0	0	Rain season	No	No	I don't know	0	0	0	I don't know	I don't know	0	0	0	0	0	0
Loliondo	Youth	Female	Not attended school	Christian	Married	Pastoralist		Phone	0	0	0	0	0		Yes	Rarely	Transmit pathogens	Malaria	0	Idon't know	0	0	0	I do nothing	0	0	0	I do nothing	0	Indoor	0	0	Indoor	0	Rain season	Yes	Yes	Humans/Ruminants	Ruminants	Humans	0	0	Fever/ Muscle pain	0	Febrile fever	0	0	0	0
Loliondo	Adult	Female	Not attended school	Traditional	Married	Pastoralist		Phone	0	0	0	0	0		Yes	I don’t know	I don’t know	I don't know	0	Idon't know	0	0	0	I do nothing	0	0	0	I do nothing	0	Indoor	0	0	Indoor	0	Rain season	No	No	I don't know	0	0	0	I don't know	I don't know	0	0	0	0	0	0
Malambo	Adult	Male	Not attended school	Traditional	Married	Pastoralist		0	Radio	0	0	0	0		Yes	Everyday	Transmit pathogens	Malaria	0	Idon't know	0	0	0	Bushes clearance	0	Bushes clearance	0	0	0	I don’t know	0	0	0	I don’t know	Rain season	No	No	I don't know	0	0	0	I don't know	I don't know	0	0	0	0	0	0
Sale	Adult	Male	Primary	Muslim	Married	Agropastoral		Phone	0	0	0	0	0		Yes	Everyday	Transmit pathogens	Malaria	0	Idon't know	0	0	0	I do nothing	0	0	0	I do nothing	0	Mosquito netting	Mosquito netting	0	0	0	Rain season	Yes	Yes	Humans/Ruminants	Ruminants	Humans	0	0	Fever/muscle/joint pain	0	Febrile fever	0	0	0	Joint pain
Sale	Youth	Male	Did not completed primary school	Muslim	Married	Agropastoral		Phone	0	0	0	0	0		Yes	Everyday	Transmit pathogens	Malaria	0	Idon't know	0	0	0	I do nothing	0	0	0	I do nothing	0	Mosquito netting	Mosquito netting	0	0	0	Rain season	No	No	I don't know	0	0	0	I don't know	I don't know	0	0	0	0	0	0
Sale	Youth	Female	Primary	Muslim	Single	Agropastoral		Phone	0	0	0	0	0		Yes	Everyday	I don’t know	I don't know	0	Idon't know	0	0	0	I do nothing	0	0	0	I do nothing	0	I don’t know	0	0	0	I don’t know	I don’t know	No	No	I don't know	0	0	0	I don't know	I don't know	0	0	0	0	0	0
Sale	Adult	Male	Not attended school	Christian	Married	Agropastoral		0	Radio	0	0	0	0		Yes	Everyday	Transmit pathogens	Malaria	0	Idon't know	0	0	0	Bushes clearance	0	Bushes clearance	0	0	0	Mosquito netting	Mosquito netting	0	0	0	Rain season	Yes	Yes	Humans/Ruminants	Ruminants	Humans	0	0	Fever/headache	0	Febrile fever	Headache	0	0	0
Loliondo	Adult	Female	Not attended school	Christian	Single	Agropastoral		Phone	0	0	0	0	0		Yes	Everyday	Cause nuisance	Malaria	0	Idon't know	0	0	0	I do nothing	0	0	0	I do nothing	0	Indoor	0	0	Indoor	0	Rain season	No	No	I don't know	0	0	0	I don't know	I don't know	0	0	0	0	0	0
Sale	Adult	Male	Not attended school	Christian	Married	Agropastoral		0	Radio	0	0	0	0		Yes	Everyday	Transmit pathogens	Malaria	0	Idon't know	0	0	0	I do nothing	0	0	0	I do nothing	0	Mosquito netting	Mosquito netting	0	0	0	Rain season	No	No	I don't know	0	0	0	I don't know	I don't know	0	0	0	0	0	0
Loliondo	Adult	Male	Not attended school	Christian	Married	Pastoralist		0	Radio	0	0	0	0		Yes	Everyday	Transmit pathogens	Malaria	0	Idon't know	0	0	0	I do nothing	0	0	0	I do nothing	0	Mosquito netting	Mosquito netting	0	0	0	Rain season	Yes	No	Ruminants	Ruminants	0	0	0	I don't know	0	0	0	0	0	0
Sale	Youth	Male	Not attended school	Muslim	Married	Agropastoral		0	0	TV	0	0	0		Yes	Everyday	Transmit pathogens	Malaria	0	Idon't know	0	0	0	I do nothing	0	0	0	I do nothing	0	Mosquito netting	Mosquito netting	0	0	0	Rain season	Yes	No	I don't know	0	0	0	I don't know	I don't know	0	0	0	0	0	0
Malambo	Adult	Male	Primary	Traditional	Married	Pastoralist		Phone	0	0	0	0	0		Yes	I don’t know	I don’t know	I don't know	0	Idon't know	0	0	0	I do nothing	0	0	0	I do nothing	0	I don’t know	0	0	0	I don’t know	I don’t know	No	No	I don't know	0	0	0	I don't know	I don't know	0	0	0	0	0	0
Loliondo	Youth	Male	Not attended school	Christian	Single	Pastoralist		0	Radio	0	0	0	0		Yes	I don’t know	Transmit pathogens	Malaria	0	0	Anopheles	0	0	I do nothing	0	0	0	I do nothing	0	Mosquito netting	Mosquito netting	0	0	0	Rain season	No	No	I don't know	0	0	0	I don't know	I don't know	0	0	0	0	0	0
Loliondo	Youth	Male	College	Christian	Single	Pastoralist		0	Radio	0	0	0	0		Yes	I don’t know	Transmit pathogens	Malaria	0	0	Anopheles	0	0	Bushes clearance	Insecticides sprays	Bushes clearance	0	0	0	Mosquito netting/Indoor	Mosquito netting	0	0	0	Rain season	Yes	Yes	Ruminnts/wildlife	Ruminants	0	Wild animals	0	Headache/fever	0	Febrile fever	Headache	0	0	0
Loliondo	Adult	Male	Primary	Christian	Married	Agropastoral		0	Radio	0	0	0	0		Yes	I don’t know	Transmit pathogens	Malaria	0	0	Anopheles	0	0	I do nothing	0	0	0	I do nothing	0	Mosquito netting	Mosquito netting	0	0	0	Rain season	Yes	Yes	Humans/ruminants	Ruminants	Humans	0	0	Hemorrhagic fever	Hemorrhagic fever	0	0	0	0	0
Loliondo	Adult	Male	Primary	Christian	Single	Pastoralist		0	Radio	0	0	0	0		Yes	Rarely	Transmit pathogens	Irritation	0	Idon't know	0	0	0	I do nothing	0	0	0	I do nothing	0	Mosquito netting	Mosquito netting	0	0	0	I don’t know	No	I don't know	I don't know	0	0	0	I don't know	I don't know	0	0	0	0	0	0
Loliondo	Elderly	Male	Not attended school	Christian	Married	Pastoralist		0	Radio	0	0	0	0		Yes	Rarely	Cause nuisance	Malaria	0	Idon't know	0	0	0	I do nothing	0	0	0	I do nothing	0	Mosquito netting	Mosquito netting	0	0	0	Rain season	Yes	Yes	Humans/Ruminants	Ruminants	Humans	0	0	Febrile fever/joint pain	0	Febrile fever	0	0	0	Joint pain
Loliondo	Adult	Female	Not attended school	Christian	Single	Agropastoral		Phone	0	0	0	0	0		Yes	Rarely	Cause nuisance	Malaria	0	Idon't know	0	0	0	I do nothing	0	0	0	I do nothing	0	Mosquito netting	Mosquito netting	0	0	0	Rain season	No	No	I don't know	0	0	0	I don't know	I don't know	0	0	0	0	0	0
Engarasero	Adult	Female	Not attended school	Traditional	Married	Pastoralist		0	0	0	Gatherings	0	0		Yes	Everyday	Transmit pathogens	Malaria	0	Idon't know	0	0	0	I do nothing	0	0	0	I do nothing	0	Mosquito netting	Mosquito netting	0	0	0	Rain season	Yes	No	Ruminants	Ruminants	0	0	0	I don't know	0	0	0	0	0	0
Engarasero	Adult	Female	Not attended school	Traditional	Married	Pastoralist		0	0	0	0	Health servants	Veterinary servants		Yes	Everyday	Transmit pathogens	Malaria	0	Idon't know	0	0	0	I do nothing	0	0	0	I do nothing	0	I don’t know	0	0	0	I don’t know	Rain season	Yes	No	Ruminants	Ruminants	0	0	0	I don't know	0	0	0	0	0	0
Engarasero	Adult	Male	Not attended school	Traditional	Married	Pastoralist		0	0	0	Gatherings	0	0		Yes	Everyday	Transmit pathogens	Malaria	0	Idon't know	0	0	0	I do nothing	0	0	0	I do nothing	0	I don’t know	0	0	0	I don’t know	Rain season	Yes	No	Ruminants	Ruminants	0	0	0	I don't know	0	0	0	0	0	0
Malambo	Adult	Female	Not attended school	Christian	Married	Pastoralist		0	0	0	Gatherings	0	0		Yes	Everyday	Transmit pathogens	Malaria	0	Idon't know	0	0	0	Bushes clearance	0	Bushes clearance	0	0	0	I don’t know	0	0	0	I don’t know	Rain season	Yes	No	Ruminants	Ruminants	0	0	0	I don't know	0	0	0	0	0	0
Malambo	Adult	Male	Not attended school	Traditional	Married	Pastoralist		0	0	0	0	Health servants	Veterinary servants		Yes	Everyday	Transmit pathogens	Malaria	0	Idon't know	0	0	0	I do nothing	0	0	0	I do nothing	0	Mosquito netting	Mosquito netting	0	0	0	Rain season	No	No	I don't know	0	0	0	I don't know	I don't know	0	0	0	0	0	0
Engarasero	Youth	Female	Secondary	Christian	Married	Pastoralist		Phone	0	0	0	0	0		Yes	Everyday	Transmit pathogens	Malaria	0	Idon't know	0	0	0	Bushes clearance	0	Bushes clearance	0	0	0	Mosquito netting	Mosquito netting	0	0	0	Rain season	No	No	I don't know	0	0	0	I don't know	I don't know	0	0	0	0	0	0
Engarasero	Youth	Female	Not attended school	Traditional	Married	Pastoralist		Phone	0	0	0	0	0		Yes	Everyday	Transmit pathogens	Malaria	0	Idon't know	0	0	0	I do nothing	0	0	0	I do nothing	0	Mosquito netting	Mosquito netting	0	0	0	Rain season	Yes	No	Ruminants	Ruminants	0	0	0	I don't know	0	0	0	0	0	0
Engarasero	Youth	Male	Not attended school	Traditional	Married	Pastoralist		Phone	0	0	0	0	0		Yes	Everyday	Cause nuisance	I don't know	0	Idon't know	0	0	0	I do nothing	0	0	0	I do nothing	0	Mosquito netting	Mosquito netting	0	0	0	Rain season	Yes	No	Ruminants	Ruminants	0	0	0	I don't know	0	0	0	0	0	0
Malambo	Youth	Female	Not attended school	Christian	Married	Pastoralist		0	0	0	Gatherings	0	0		Yes	Everyday	Transmit pathogens	Malaria	0	Idon't know	0	0	0	I do nothing	0	0	0	I do nothing	0	Mosquito netting	Mosquito netting	0	0	0	Rain season	No	No	I don't know	0	0	0	I don't know	I don't know	0	0	0	0	0	0
Engarasero	Youth	Male	Primary	Christian	Single	Pastoralist		Phone	0	0	0	0	0		Yes	Everyday	Cause nuisance	I don't know	0	Idon't know	0	0	0	I do nothing	0	0	0	I do nothing	0	Mosquito netting	Mosquito netting	0	0	0	Rain season	No	No	I don't know	0	0	0	I don't know	I don't know	0	0	0	0	0	0
Engarasero	Youth	Male	Primary	Christian	Married	Pastoralist		Phone	0	0	0	0	0		Yes	Everyday	Transmit pathogens	Malaria	0	Idon't know	0	0	0	I do nothing	0	0	0	I do nothing	0	Mosquito netting	Mosquito netting	0	0	0	Rain season	Yes	Yes	Humans/Ruminants	Ruminants	Humans	0	0	Febrile fever/headache/convulsion	0	Febrile fever	Headache	Convulsion	0	0
Engarasero	Youth	Female	Primary	Christian	Married	Pastoralist		Phone	0	0	0	0	0		Yes	Everyday	Transmit pathogens	Malaria	0	Idon't know	0	0	0	I do nothing	0	0	0	I do nothing	0	Mosquito netting	Mosquito netting	0	0	0	Rain season	No	No	I don't know	0	0	0	I don't know	I don't know	0	0	0	0	0	0
Engarasero	Youth	Female	Primary	Christian	Married	Pastoralist		0	0	0	Gatherings	0	0		Yes	Everyday	Transmit pathogens	Malaria	0	Idon't know	0	0	0	I do nothing	0	0	0	I do nothing	0	Mosquito netting	Mosquito netting	0	0	0	Rain season	No	No	I don't know	0	0	0	I don't know	I don't know	0	0	0	0	0	0
Engarasero	Adult	Male	Primary	Christian	Married	Pastoralist		Phone	0	0	0	0	0		Yes	Everyday	Transmit pathogens	Malaria	0	Idon't know	0	0	0	I do nothing	0	0	0	I do nothing	0	Mosquito netting	Mosquito netting	0	0	0	Rain season	Yes	Yes	Humans/Ruminants	Ruminants	Humans	0	0	Febrile fever/headache	0	Febrile fever	Headache	0	0	0
Loliondo	Youth	Male	Primary	Christian	Married	Pastoralist		Phone	0	0	0	0	0		Yes	Everyday	Cause nuisance	Malaria	0	Idon't know	0	0	0	I do nothing	0	0	0	I do nothing	0	Mosquito netting	Mosquito netting	0	0	0	Rain season	No	No	I don't know	0	0	0	I don't know	I don't know	0	0	0	0	0	0
Malambo	Youth	Female	Primary	Christian	Married	Pastoralist		Phone	0	0	0	0	0		Yes	Everyday	Transmit pathogens	Malaria	0	Idon't know	0	0	0	I do nothing	0	0	0	I do nothing	0	I don’t know	0	0	0	I don’t know	Rain season	No	No	I don't know	0	0	0	I don't know	I don't know	0	0	0	0	0	0
Malambo	Youth	Female	Primary	Christian	Married	Pastoralist		Phone	0	0	0	0	0		Yes	Everyday	Transmit pathogens	Malaria	0	Idon't know	0	0	0	I do nothing	0	0	0	I do nothing	0	I don’t know	0	0	0	I don’t know	Rain season	No	No	I don't know	0	0	0	I don't know	I don't know	0	0	0	0	0	0
Malambo	Youth	Female	Primary	Christian	Married	Pastoralist		Phone	0	0	0	0	0		Yes	Everyday	I don’t know	I don't know	0	Idon't know	0	0	0	I do nothing	0	0	0	I do nothing	0	Mosquito netting	Mosquito netting	0	0	0	Rain season	Yes	No	Ruminants	Ruminants	0	0	0	I don't know	0	0	0	0	0	0
Engarasero	Youth	Male	Secondary	Christian	Married	Pastoralist		Phone	0	0	0	0	0		Yes	Everyday	Transmit pathogens	Malaria	0	Idon't know	0	0	0	Bushes clearance	0	Bushes clearance	0	0	0	Mosquito netting	Mosquito netting	0	0	0	Rain season	Yes	Yes	Humans/Ruminants	Ruminants	Humans	0	0	I don't know	0	0	0	0	0	0
Engarasero	Youth	Male	Secondary	Christian	Married	Pastoralist		Phone	0	0	0	0	0		Yes	Everyday	Transmit pathogens	Malaria	0	0	Anopheles	0	0	Bushes clearance	0	Bushes clearance	0	0	0	Mosquito netting	Mosquito netting	0	0	0	Rain season	No	No	I don't know	0	0	0	I don't know	I don't know	0	0	0	0	0	0
Engarasero	Youth	Male	Secondary	Christian	Married	Pastoralist		Phone	0	0	0	0	0		Yes	Everyday	Cause nuisance	Malaria	0	Idon't know	0	0	0	Insecticide sprays/bush clearance	Use of insecticides sprays	Bushes clearance	0	0	0	Mosquito netting	Mosquito netting	0	0	0	Rain season	Yes	Yes	Humans/Ruminants	Ruminants	Humans	0	0	Febrile fever/headache	0	Febrile fever	Headache	0	0	0
Loliondo	Adult	Male	Secondary	Christian	Married	Pastoralist		Phone	0	0	0	0	0		Yes	Everyday	Transmit pathogens	Malaria	0	0	Anopheles	0	0	Use of insecticides sprays	Use of insecticides sprays	0	0	0	0	Mosquito netting	Mosquito netting	0	0	0	Rain season	Yes	Yes	Ruminants	Ruminants	0	0	0	I don't know	0	0	0	0	0	0
Loliondo	Youth	Female	Not attended school	Traditional	Married	Agropastoral		Phone	0	0	0	0	0		Yes	Everyday	Transmit pathogens	Malaria	0	Idon't know	0	0	0	I do nothing	0	0	0	I do nothing	0	Indoor	0	0	Indoor	0	I don’t know	No	I don't know	I don't know	0	0	0	I don't know	I don't know	0	0	0	0	0	0
Loliondo	Adult	Male	Not attended school	Traditional	Married	Agropastoral		0	Radio	0	0	0	0		Yes	Everyday	Transmit pathogens	Malaria	0	Idon't know	0	0	0	I do nothing	0	0	0	I do nothing	0	Indoor	0	0	Indoor	0	Rain season	Yes	Yes	Ruminants	Ruminants	0	0	0	I don't know	0	0	0	0	0	0
Loliondo	Youth	Male	Primary	Christian	Married	Agropastoral		0	Radio	0	0	0	0		Yes	Everyday	Transmit pathogens	Malaria	0	Idon't know	0	0	0	Bushes clearance	0	Bushes clearance	0	0	0	Mosquito netting	Mosquito netting	0	0	0	Rain season	Yes	Yes	Ruminants	Ruminants	0	0	0	I don't know	0	0	0	0	0	0
Loliondo	Adult	Male	Primary	Christian	Married	Agropastoral		0	0	0	0	Health servants	Veterinary servants		Yes	Everyday	Transmit pathogens	Malaria	0	Idon't know	0	0	0	Use of insecticides sprays	Use of insecticides sprays	0	0	0	0	Mosquito netting	Mosquito netting	0	0	0	Rain season	Yes	Yes	Ruminants	Ruminants	0	0	0	I don't know	0	0	0	0	0	0
Loliondo	Youth	Male	Primary	Christian	Single	Pastoralist		Phone	0	0	0	0	0		Yes	Everyday	I don’t know	I don't know	0	Idon't know	0	0	0	I do nothing	0	0	0	I do nothing	0	Mosquito netting	Mosquito netting	0	0	0	Rain season	Yes	No	Ruminants	Ruminants	0	0	0	I don't know	0	0	0	0	0	0
Malambo	Adult	Male	Did not completed primary school	Traditional	Married	Pastoralist		Phone	0	0	0	0	0		Yes	Everyday	Transmit pathogens	Malaria	0	Idon't know	0	0	0	I do nothing	0	0	0	I do nothing	0	Mosquito netting	Mosquito netting	0	0	0	Rain season	Yes	Yes	Ruminants/humans	Ruminants	Humans	0	0	Fever/ headache	0	Febrile fever	Headache	0	0	0
Engarasero	Youth	Female	Not attended school	Traditional	Married	Pastoralist		Phone	0	0	0	0	0		Yes	Everyday	Transmit pathogens	Malaria	0	Idon't know	0	0	0	I do nothing	0	0	0	I do nothing	0	Mosquito netting	Mosquito netting	0	0	0	Rain season	Yes	No	Ruminants	Ruminants	0	0	0	I don't know	0	0	0	0	0	0
Engarasero	Adult	Female	Not attended school	Traditional	Married	Pastoralist		0	0	0	Gatherings	0	0		Yes	Everyday	Transmit pathogens	Malaria	0	Idon't know	0	0	0	I do nothing	0	0	0	I do nothing	0	Mosquito netting	Mosquito netting	0	0	0	Rain season	No	No	I don't know	0	0	0	I don't know	I don't know	0	0	0	0	0	0
Engarasero	Adult	Male	Not attended school	Traditional	Married	Pastoralist		0	0	0	Gatherings	0	0		Yes	Everyday	Transmit pathogens	Malaria	0	Idon't know	0	0	0	I do nothing	0	0	0	I do nothing	0	Mosquito netting	Mosquito netting	0	0	0	Rain season	Yes	No	Ruminants	Ruminants	0	0	0	I don't know	0	0	0	0	0	0
Engarasero	Adult	Female	Not attended school	Traditional	Married	Pastoralist		0	0	0	Gatherings	0	0		Yes	Everyday	Transmit pathogens	Malaria	0	Idon't know	0	0	0	I do nothing	0	0	0	I do nothing	0	Mosquito netting	Mosquito netting	0	0	0	Rain season	No	No	I don't know	0	0	0	I don't know	I don't know	0	0	0	0	0	0
Loliondo	Youth	Female	Not attended school	Traditional	Married	Pastoralist		Phone	0	0	0	0	0		Yes	Everyday	Transmit pathogens	Malaria	0	Idon't know	0	0	0	I do nothing	0	0	0	I do nothing	0	Mosquito netting	Mosquito netting	0	0	0	Rain season	Yes	Yes	Ruminants	Ruminants	0	0	0	I don't know	0	0	0	0	0	0
Loliondo	Adult	Male	Not attended school	Traditional	Married	Pastoralist		0	0	0	Gatherings	0	0		Yes	Everyday	Transmit pathogens	Malaria	0	Idon't know	0	0	0	I do nothing	0	0	0	I do nothing	0	Mosquito netting	Mosquito netting	0	0	0	Rain season	Yes	I don't know	I don't know	0	0	0	I don't know	I don't know	0	0	0	0	0	0
Engarasero	Adult	Male	Primary	Christian	Married	Pastoralist		0	0	0	Gatherings	0	0		Yes	Everyday	Transmit pathogens	Malaria	0	Idon't know	0	0	0	I do nothing	0	0	0	I do nothing	0	Mosquito netting	Mosquito netting	0	0	0	Rain season	Yes	No	Ruminants	Ruminants	0	0	0	I don't know	0	0	0	0	0	0
Malambo	Adult	Female	Primary	Christian	Married	Pastoralist		0	0	0	0	Health servants	Veterinary servants		Yes	Everyday	Transmit pathogens	Malaria	0	Idon't know	0	0	0	I do nothing	0	0	0	I do nothing	0	Mosquito netting	Mosquito netting	0	0	0	Rain season	Yes	No	Ruminants	Ruminants	0	0	0	I don't know	0	0	0	0	0	0
Malambo	Adult	Male	Primary	Christian	Married	Pastoralist		0	Radio	0	0	0	0		Yes	Everyday	Transmit pathogens	Malaria	0	0	Anopheles	0	0	Use of insecticides sprays	Use of insecticides sprays	0	0	0	0	Mosquito netting	Mosquito netting	0	0	0	Rain season	Yes	No	Ruminants	Ruminants	0	0	0	I don't know	0	0	0	0	0	0
Malambo	Adult	Female	Primary	Christian	Married	Pastoralist		Phone	0	0	0	0	0		Yes	Everyday	Transmit pathogens	Malaria	0	Idon't know	0	0	0	I do nothing	0	0	0	I do nothing	0	Mosquito netting	Mosquito netting	0	0	0	Rain season	Yes	No	Ruminants	Ruminants	0	0	0	I don't know	0	0	0	0	0	0
Loliondo	Youth	Male	Primary	Christian	Married	Pastoralist		Phone	0	0	0	0	0		Yes	Everyday	Transmit pathogens	Malaria	0	Idon't know	0	0	0	I do nothing	0	0	0	I do nothing	0	Mosquito netting	Mosquito netting	0	0	0	Rain season	Yes	No	Ruminants	Ruminants	0	0	0	I don't know	0	0	0	0	0	0
Loliondo	Adult	Male	Not attended school	Christian	Married	Pastoralist		0	Radio	0	0	0	0		Yes	Everyday	Transmit pathogens	Malaria	0	Idon't know	0	0	0	Bushes clearance	0	Bushes clearance	0	0	0	Mosquito netting	Mosquito netting	0	0	0	Rain season	Yes	Yes	Humans/Ruminants	Ruminants	Humans	0	0	Muscle/joint pain	0	0	0	0	0	Joint pain
Pinyinyi	Adult	Male	Not attended school	Christian	Married	Pastoralist		0	0	0	Gatherings	0	0		Yes	Everyday	Transmit pathogens	Malaria	0	Idon't know	0	0	0	I do nothing	0	0	0	I do nothing	0	Mosquito netting	Mosquito netting	0	0	0	Rain season	Yes	No	Ruminants	Ruminants	0	0	0	I don't know	0	0	0	0	0	0
Pinyinyi	Elderly	Male	Primary	Christian	Married	Pastoralist		Phone	0	0	0	0	0		Yes	Everyday	Transmit pathogens	Malaria	0	Idon't know	0	0	0	I do nothing	0	0	0	I do nothing	0	Mosquito netting	Mosquito netting	0	0	0	Rain season	Yes	No	Ruminants	Ruminants	0	0	0	I don't know	0	0	0	0	0	0
Pinyinyi	Youth	Male	Primary	Christian	Married	Pastoralist		0	Radio	0	0	0	0		Yes	Everyday	Transmit pathogens	Malaria	0	Idon't know	0	0	0	I do nothing	0	0	0	I do nothing	0	Mosquito netting	Mosquito netting	0	0	0	Rain season	No	No	I don't know	0	0	0	I don't know	I don't know	0	0	0	0	0	0
Sale	Adult	Male	Not attended school	Traditional	Married	Agropastoral		Phone	0	0	0	0	0		Yes	Everyday	Transmit pathogens	Malaria	0	Idon't know	0	0	0	I do nothing	0	0	0	I do nothing	0	Mosquito netting	Mosquito netting	0	0	0	Rain season	Yes	No	Ruminants	Ruminants	0	0	0	I don't know	0	0	0	0	0	0
Sale	Adult	Male	Primary	Muslim	Married	Agropastoral		0	Radio	0	0	0	0		Yes	Everyday	Transmit pathogens	Malaria	0	Idon't know	0	0	0	I do nothing	0	0	0	I do nothing	0	Mosquito netting	Mosquito netting	0	0	0	Rain season	No	No	I don't know	0	0	0	I don't know	I don't know	0	0	0	0	0	0
Sale	Adult	Male	Primary	Traditional	Married	Agropastoral		0	Radio	0	0	0	0		Yes	Everyday	Transmit pathogens	Malaria	0	Idon't know	0	0	0	I do nothing	0	0	0	I do nothing	0	Mosquito netting	Mosquito netting	0	0	0	Rain season	No	No	I don't know	0	0	0	I don't know	I don't know	0	0	0	0	0	0
Sale	Adult	Male	Primary	Christian	Married	Agropastoral		Phone	0	0	0	0	0		Yes	Everyday	Transmit pathogens	Malaria	0	Idon't know	0	0	0	I do nothing	0	0	0	I do nothing	0	Mosquito netting	Mosquito netting	0	0	0	Rain season	No	No	I don't know	0	0	0	I don't know	I don't know	0	0	0	0	0	0
Sale	Adult	Male	Primary	Traditional	Married	Agropastoral		Phone	0	0	0	0	0		Yes	Everyday	Transmit pathogens	Malaria	0	Idon't know	0	0	0	I do nothing	0	0	0	I do nothing	0	Mosquito netting	Mosquito netting	0	0	0	Rain season	Yes	Yes	Humans/Ruminants	Ruminants	Humans	0	0	I don't know	0	0	0	0	0	0
Pinyinyi	Youth	Female	Not attended school	Christian	Married	Pastoralist		Phone	0	0	0	0	0		Yes	Everyday	Transmit pathogens	Malaria	0	Idon't know	0	0	0	I do nothing	0	0	0	I do nothing	0	Mosquito netting	Mosquito netting	0	0	0	Rain season	No	No	I don't know	0	0	0	I don't know	I don't know	0	0	0	0	0	0
Pinyinyi	Youth	Male	Not attended school	Christian	Married	Pastoralist		Phone	0	0	0	0	0		Yes	Everyday	Cause nuisance	I don't know	0	Idon't know	0	0	0	I do nothing	0	0	0	I do nothing	0	Mosquito netting	Mosquito netting	0	0	0	Rain season	No	No	I don't know	0	0	0	I don't know	I don't know	0	0	0	0	0	0
Pinyinyi	Adult	Female	Not attended school	Christian	Married	Pastoralist		Phone	0	0	0	0	0		Yes	Everyday	Transmit pathogens	malaria	0	Idon't know	0	0	0	I do nothing	0	0	0	I do nothing	0	I don’t know	0	0	0	I don’t know	Rain season	No	No	I don't know	0	0	0	I don't know	I don't know	0	0	0	0	0	0
Pinyinyi	Adult	Male	Not attended school	Christian	Married	Pastoralist		0	Radio	0	0	0	0		Yes	Everyday	Transmit pathogens	Malaria	0	Idon't know	0	0	0	I do nothing	0	0	0	I do nothing	0	Mosquito netting	Mosquito netting	0	0	0	Rain season	No	No	I don't know	0	0	0	I don't know	I don't know	0	0	0	0	0	0
Pinyinyi	Youth	Male	Primary	Christian	Married	Pastoralist		Phone	0	0	0	0	0		Yes	Everyday	Transmit pathogens	Malaria	0	Idon't know	0	0	0	I do nothing	0	0	0	I do nothing	0	I don’t know	0	0	0	I don’t know	Rain season	Yes	No	Ruminants	Ruminants	0	0	0	I don't know	0	0	0	0	0	0
Pinyinyi	Adult	Female	Primary	Christian	Married	Pastoralist		Phone	0	0	0	0	0		Yes	Everyday	Transmit pathogens	malaria	0	0	Anopheles	0	0	I do nothing	0	0	0	I do nothing	0	Mosquito netting	Mosquito netting	0	0	0	Rain season	Yes	Yes	Humans/Ruminants	Ruminants	Humans	0	0	Febrile fever/lethargy/joint pain	0	Febrile fever	0	0	0	Joint pain
Pinyinyi	Adult	Male	Primary	Christian	Married	Pastoralist		0	Radio	0	0	0	0		Yes	Everyday	Transmit pathogens	Malaria	0	Idon't know	0	0	0	I do nothing	0	0	0	I do nothing	0	Mosquito netting	Mosquito netting	0	0	0	Rain season	Yes	Yes	Humans/Ruminants	Ruminants	Humans	0	0	I don't know	0	0	0	0	0	0
Pinyinyi	Adult	Male	Primary	Christian	Married	Pastoralist		Phone	0	0	0	0	0		Yes	Everyday	Transmit pathogens	Malaria	0	Idon't know	0	0	0	I do nothing	0	0	0	I do nothing	0	Mosquito netting	Mosquito netting	0	0	0	Rain season	No	No	I don't know	0	0	0	I don't know	I don't know	0	0	0	0	0	0
Sale	Youth	Male	Secondary	Traditional	Single	Pastoralist		0	Radio	0	0	0	0		Yes	Everyday	Transmit pathogens	Malaria	0	Aedes	Anopheles	0	Aedes	I do nothing	0	0	0	I do nothing	0	Mosquito netting	Mosquito netting	0	0	0	Rain season	No	No	I don't know	0	0	0	I don't know	I don't know	0	0	0	0	0	0
Sale	Youth	Male	Did not completed primary school	Traditional	Married	Agropastoral		Phone	0	0	0	0	0		Yes	Everyday	Transmit pathogens	Malaria	0	Idon't know	0	0	0	I do nothing	0	0	0	I do nothing	0	Mosquito netting	Mosquito netting	0	0	0	Rain season	No	No	I don't know	0	0	0	I don't know	I don't know	0	0	0	0	0	0
Pinyinyi	Youth	Female	Not attended school	Christian	Married	Agropastoral		Phone	0	0	0	0	0		Yes	Everyday	Cause nuisance	I don't know	0	Idon't know	0	0	0	I do nothing	0	0	0	I do nothing	0	I don’t know	0	0	0	I don’t know	I don’t know	No	No	I don't know	0	0	0	I don't know	I don't know	0	0	0	0	0	0
Pinyinyi	Adult	Female	Not attended school	Christian	Married	Agropastoral		Phone	0	0	0	0	0		Yes	Everyday	Transmit pathogens	I don't know	0	Idon't know	0	0	0	I do nothing	0	0	0	I do nothing	0	Mosquito netting	Mosquito netting	0	0	0	Rain season	No	No	I don't know	0	0	0	I don't know	I don't know	0	0	0	0	0	0
Sale	Elderly	Female	Not attended school	Traditional	Married	Agropastoral		0	0	0	Gatherings	0	0		Yes	Everyday	I don’t know	I don't know	0	Idon't know	0	0	0	I do nothing	0	0	0	I do nothing	0	I don’t know	0	0	0	I don’t know	I don’t know	No	No	I don't know	0	0	0	I don't know	I don't know	0	0	0	0	0	0
Sale	Youth	Female	Not attended school	Traditional	Married	Agropastoral		0	0	0	Gatherings	0	0		Yes	Everyday	Transmit pathogens	Malaria	0	Idon't know	0	0	0	I do nothing	0	0	0	I do nothing	0	Mosquito netting	Mosquito netting	0	0	0	Rain season	No	No	I don't know	0	0	0	I don't know	I don't know	0	0	0	0	0	0
Pinyinyi	Adult	Male	Primary	Christian	Married	Agropastoral		0	0	TV	0	0	0		Yes	Everyday	Transmit pathogens	Malaria	0	Idon't know	0	0	0	I do nothing	0	0	0	I do nothing	0	Mosquito netting	Mosquito netting	0	0	0	Rain season	No	No	I don't know	0	0	0	I don't know	I don't know	0	0	0	0	0	0
Sale	Youth	Female	Primary	Christian	Married	Agropastoral		0	Radio	0	0	0	0		Yes	Everyday	Transmit pathogens	Malaria	0	Idon't know	0	0	0	I do nothing	0	0	0	I do nothing	0	Mosquito netting	Mosquito netting	0	0	0	Rain season	No	No	I don't know	0	0	0	I don't know	I don't know	0	0	0	0	0	0
Sale	Youth	Female	Secondary	Christian	Married	Agropastoral		Phone	0	0	0	0	0		Yes	Everyday	Transmit pathogens	Malaria	0	Idon't know	0	0	0	Bushes clearance	0	Bushes clearance	0	0	0	Mosquito netting	Mosquito netting	0	0	0	Rain season	No	No	I don't know	0	0	0	I don't know	I don't know	0	0	0	0	0	0
Pinyinyi	Adult	Male	Not attended school	Christian	Married	Pastoralist		Phone	0	0	0	0	0		Yes	Everyday	Transmit pathogens	malaria	0	Idon't know	0	0	0	I do nothing	0	0	0	I do nothing	0	Mosquito netting	Mosquito netting	0	0	0	Rain season	No	No	I don't know	0	0	0	I don't know	I don't know	0	0	0	0	0	0
Pinyinyi	Adult	Female	Not attended school	Christian	Married	Pastoralist		Phone	0	0	0	0	0		Yes	Everyday	Transmit pathogens	Malaria	0	Idon't know	0	0	0	I do nothing	0	0	0	I do nothing	0	Mosquito netting	Mosquito netting	0	0	0	Rain season	No	No	I don't know	0	0	0	I don't know	I don't know	0	0	0	0	0	0
Pinyinyi	Adult	Female	Not attended school	Christian	Married	Pastoralist		Phone	0	0	0	0	0		Yes	Everyday	Transmit pathogens	Malaria	0	Idon't know	0	0	0	I do nothing	0	0	0	I do nothing	0	Mosquito netting	Mosquito netting	0	0	0	Rain season	Yes	No	Ruminants	Ruminants	0	0	0	I don't know	0	0	0	0	0	0
Pinyinyi	Adult	Female	Not attended school	Christian	Married	Pastoralist		Phone	0	0	0	0	0		Yes	Everyday	Transmit pathogens	I don't know	0	Idon't know	0	0	0	I do nothing	0	0	0	I do nothing	0	I don’t know	0	0	0	I don’t know	I don’t know	No	No	I don't know	0	0	0	I don't know	I don't know	0	0	0	0	0	0
Sale	Adult	Female	Primary	Christian	Married	Pastoralist		Phone	0	0	0	0	0		Yes	Everyday	Transmit pathogens	Malaria	0	Idon't know	0	0	0	Bushes clearance	0	Bushes clearance	0	0	0	Mosquito netting	Mosquito netting	0	0	0	Rain season	No	No	I don't know	0	0	0	I don't know	I don't know	0	0	0	0	0	0
Sale	Adult	Female	Primary	Christian	Married	Pastoralist		Phone	0	0	0	0	0		Yes	Everyday	Transmit pathogens	Malaria	0	Idon't know	0	0	0	I do nothing	0	0	0	I do nothing	0	Mosquito netting	Mosquito netting	0	0	0	Rain season	No	No	I don't know	0	0	0	I don't know	I don't know	0	0	0	0	0	0
Sale	Adult	Male	Did not completed primary school	Muslim	Married	Agropastoral		Phone	0	0	0	0	0		Yes	Everyday	Transmit pathogens	Malaria	0	Idon't know	0	0	0	I do nothing	0	0	0	I do nothing	0	Mosquito netting	Mosquito netting	0	0	0	Rain season	No	No	I don't know	0	0	0	I don't know	I don't know	0	0	0	0	0	0
Sale	Adult	Female	Did not completed primary school	Traditional	Married	Agropastoral		0	0	0	Gatherings	0	0		Yes	Everyday	Transmit pathogens	Malaria	0	Idon't know	0	0	0	I do nothing	0	0	0	I do nothing	0	I don’t know	0	0	0	I don’t know	Rain season	No	No	I don't know	0	0	0	I don't know	I don't know	0	0	0	0	0	0
Sale	Adult	Male	Did not completed primary school	Traditional	Married	Agropastoral		0	0	TV	0	0	0		Yes	Everyday	Transmit pathogens	Malaria	0	Idon't know	0	0	0	I do nothing	0	0	0	I do nothing	0	Mosquito netting	Mosquito netting	0	0	0	Rain season	No	No	I don't know	0	0	0	I don't know	I don't know	0	0	0	0	0	0
Pinyinyi	Adult	Female	Not attended school	Christian	Married	Agropastoral		0	Radio	0	0	0	0		Yes	Everyday	Transmit pathogens	Malaria	0	Idon't know	0	0	0	I do nothing	0	0	0	I do nothing	0	Mosquito netting	Mosquito netting	0	0	0	Rain season	No	No	I don't know	0	0	0	I don't know	I don't know	0	0	0	0	0	0
Pinyinyi	Adult	Female	Not attended school	Christian	Married	Agropastoral		Phone	0	0	0	0	0		Yes	Everyday	Cause nuisance	I don't know	0	Idon't know	0	0	0	I do nothing	0	0	0	I do nothing	0	I don’t know	0	0	0	I don’t know	Rain season	No	No	I don't know	0	0	0	I don't know	I don't know	0	0	0	0	0	0
Pinyinyi	Adult	Male	Not attended school	Traditional	Married	Agropastoral		Phone	0	0	0	0	0		Yes	Everyday	Transmit pathogens	Malaria	0	Idon't know	0	0	0	I do nothing	0	0	0	I do nothing	0	Mosquito netting	Mosquito netting	0	0	0	Rain season	No	No	I don't know	0	0	0	I don't know	I don't know	0	0	0	0	0	0
Sale	Elderly	Female	Not attended school	Traditional	Married	Agropastoral		0	0	0	Gatherings	0	0		Yes	Everyday	I don’t know	I don't know	0	Idon't know	0	0	0	I do nothing	0	0	0	I do nothing	0	I don’t know	0	0	0	I don’t know	Rain season	No	No	I don't know	0	0	0	I don't know	I don't know	0	0	0	0	0	0
Sale	Adult	Female	Not attended school	Christian	Married	Agropastoral		0	0	0	Gatherings	0	0		Yes	Everyday	Transmit pathogens	Malaria	0	Idon't know	0	0	0	I do nothing	0	0	0	I do nothing	0	Mosquito netting	Mosquito netting	0	0	0	Rain season	No	No	I don't know	0	0	0	I don't know	I don't know	0	0	0	0	0	0
Sale	Adult	Female	Not attended school	Traditional	Married	Agropastoral		Phone	0	0	0	0	0		Yes	Everyday	Transmit pathogens	Malaria	0	Idon't know	0	0	0	I do nothing	0	0	0	I do nothing	0	Mosquito netting	Mosquito netting	0	0	0	Rain season	No	No	I don't know	0	0	0	I don't know	I don't know	0	0	0	0	0	0
Sale	Adult	Female	Not attended school	Traditional	Married	Agropastoral		Phone	0	0	0	0	0		Yes	Everyday	Transmit pathogens	Malaria	0	Idon't know	0	0	0	I do nothing	0	0	0	I do nothing	0	Mosquito netting	Mosquito netting	0	0	0	Rain season	No	No	I don't know	0	0	0	I don't know	I don't know	0	0	0	0	0	0
Sale	Adult	Female	Not attended school	Christian	Married	Agropastoral		0	0	0	0	Health servants	Veterinary servants		Yes	Everyday	Transmit pathogens	Malaria	0	0	Anopheles	0	0	I do nothing	0	0	0	I do nothing	0	Mosquito netting	Mosquito netting	0	0	0	Rain season	No	No	I don't know	0	0	0	I don't know	I don't know	0	0	0	0	0	0
Pinyinyi	Youth	Male	Primary	Christian	Single	Agropastoral		Phone	0	0	0	0	0		Yes	Everyday	Transmit pathogens	malaria	0	Idon't know	0	0	0	I do nothing	0	0	0	I do nothing	0	mosquito netting	Mosquito netting	0	0	0	Rain season	No	No	I don't know	0	0	0	I don't know	I don't know	0	0	0	0	0	0
Sale	Youth	Male	Primary	Traditional	Married	Agropastoral		Phone	0	0	0	0	0		Yes	Everyday	Transmit pathogens	Malaria	0	Idon't know	0	0	0	Use of insecticides sprays	Use of insecticides sprays	0	0	0	0	Mosquito netting	Mosquito netting	0	0	0	Rain season	No	No	I don't know	0	0	0	I don't know	I don't know	0	0	0	0	0	0
Sale	Youth	Female	Primary	Christian	Married	Agropastoral		Phone	0	0	0	0	0		Yes	Everyday	Transmit pathogens	Malaria	0	Idon't know	0	0	0	I do nothing	0	0	0	I do nothing	0	Mosquito netting	Mosquito netting	0	0	0	Rain season	Yes	Yes	Humans/Ruminants	Ruminants	Humans	0	0	I don't know	0	0	0	0	0	0
Sale	Adult	Male	Primary	Traditional	Married	Agropastoral		0	0	0	Gatherings	0	0		Yes	Everyday	Transmit pathogens	Malaria	0	Idon't know	0	0	0	I do nothing	0	0	0	I do nothing	0	Mosquito netting	Mosquito netting	0	0	0	Rain season	No	No	I don't know	0	0	0	I don't know	I don't know	0	0	0	0	0	0
Sale	Adult	Male	Primary	Muslim	Married	Agropastoral		Phone	0	0	0	0	0		Yes	Everyday	Transmit pathogens	Malaria	0	Idon't know	0	0	0	I do nothing	0	0	0	I do nothing	0	Mosquito netting	Mosquito netting	0	0	0	Rain season	Yes	No	I don't know	0	0	0	I don't know	I don't know	0	0	0	0	0	0
Sale	Adult	Male	Primary	Christian	Married	Agropastoral		Phone	0	0	0	0	0		Yes	Everyday	Transmit pathogens	Malaria	0	Idon't know	0	0	0	I do nothing	0	0	0	I do nothing	0	Mosquito netting	Mosquito netting	0	0	0	Rain season	Yes	No	Ruminants	Ruminants	0	0	0	I don't know	0	0	0	0	0	0
Malambo	Adult	Male	Primary	Christian	Married	Pastoralist		Phone	0	0	0	0	0		Yes	Everyday	Transmit pathogens	I don't know	0	Idon't know	0	0	0	I do nothing	0	0	0	I do nothing	0	I don’t know	0	0	0	I don’t know	I don’t know	Yes	No	Ruminants	Ruminants	0	0	0	I don't know	0	0	0	0	0	0
Engarasero	Youth	Female	Secondary	Christian	Married	Pastoralist		Phone	0	0	0	0	0		Yes	Everyday	Transmit pathogens	Malaria	0	0	Anopheles	0	0	Bushes clearance	0	Bushes clearance	0	0	0	Mosquito netting	Mosquito netting	0	0	0	Rain season	No	No	I don't know	0	0	0	I don't know	I don't know	0	0	0	0	0	0
Malambo	Youth	Female	Secondary	Christian	Married	Pastoralist		0	Radio	0	0	0	0		Yes	Everyday	Transmit pathogens	Malaria	0	0	Anopheles	Culex	0	Bushes clearance	0	Bushes clearance	0	0	0	Mosquito netting	Mosquito netting	0	0	0	Rain season	Yes	No	Ruminants	Ruminants	0	0	0	I don't know	0	0	0	0	0	0
Engarasero	Youth	Male	College	Traditional	Married	Pastoralist		Phone	0	0	0	0	0		Yes	Everyday	Transmit pathogens	Malaria	0	0	Anopheles	0	0	Insecticide sprays/bush clearance	Insecticides sprays	Bushes clearance	0	0	0	Mosquito netting	Mosquito netting	0	0	0	Rain season	No	Yes	Humans/Ruminants	Ruminants	Humans	0	0	Febrile fever/headache	0	Febrile fever	Headache	0	0	0
Engarasero	Youth	Male	Secondary	Traditional	Married	Pastoralist		0	Radio	0	0	0	0		Yes	Everyday	Transmit pathogens	Malaria	0	Idon't know	0	0	0	Bushes clearance	0	Bushes clearance	0	0	0	Mosquito netting	Mosquito netting	0	0	0	Rain season	Yes	No	Ruminants	Ruminants	0	0	0	I don't know	0	0	0	0	0	0
Sale	Adult	Male	Not attended school	Traditional	Married	Agropastoral		Phone	0	0	0	0	0		Yes	Everyday	Transmit pathogens	Malaria	0	0	Anopheles	0	0	Bushes clearance	0	Bushes clearance	0	0	0	Mosquito netting	Mosquito netting	0	0	0	Rain season	Yes	Yes	Humans/Ruminants	Ruminants	Humans	0	0	Lethargy/headache/fever/ blurred vision	0	Febrile fever	Headache	0	0	0
Malambo	Elderly	Male	Not attended school	Christian	Married	Pastoralist		0	Radio	0	0	0	0		Yes	Everyday	Transmit pathogens	Malaria	0	Idon't know	0	0	0	Bushes clearance	0	Bushes clearance	0	0	0	Mosquito netting	Mosquito netting	0	0	0	Rain season	No	No	I don't know	0	0	0	I don't know	I don't know	0	0	0	0	0	0
Pinyinyi	Adult	Male	Not attended school	Christian	Married	Pastoralist		0	0	0	Gatherings	0	0		Yes	Everyday	Transmit pathogens	Malaria	0	Idon't know	0	0	0	I do nothing	0	0	0	I do nothing	0	I don’t know	0	0	0	I don’t know	Rain season	Yes	No	Ruminants	Ruminants	0	0	0	I don't know	0	0	0	0	0	0
Loliondo	Youth	Male	Secondary	Christian	Married	Agropastoral		0	Radio	0	0	0	0		Yes	Everyday	Transmit pathogens	Malaria	0	0	Anopheles	0	0	Bushes clearance	0	Bushes clearance	0	0	0	Mosquito netting	Mosquito netting	0	0	0	Rain season	Yes	Yes	Humans/Ruminants	Ruminants	Humans	0	0	Muscle/joint pain	0	0	0	0	0	Joint pain
Loliondo	Adult	Male	Secondary	Christian	Married	Pastoralist		0	Radio	0	0	0	0		Yes	Everyday	Transmit pathogens	Malaria	0	Idon't know	0	0	0	I do nothing	0	0	0	I do nothing	0	Mosquito netting	Mosquito netting	0	0	0	Rain season	No	No	I don't know	0	0	0	I don't know	I don't know	0	0	0	0	0	0
Loliondo	Youth	Female	Primary	Christian	Married	Pastoralist		0	0	0	0	0	0		Yes	Everyday	Cause nuisance	I don't know	0	Idon't know	0	0	0	I do nothing	0	0	0	I do nothing	0	Mosquito netting	Mosquito netting	0	0	0	Rain season	No	No	I don't know	0	0	0	I don't know	I don't know	0	0	0	0	0	0
Loliondo	Adult	Female	Primary	Christian	Married	Pastoralist		Phone	0	0	0	0	0		Yes	Everyday	Transmit pathogens	Malaria	0	Idon't know	0	0	0	I do nothing	0	0	0	I do nothing	0	Mosquito netting	Mosquito netting	0	0	0	Rain season	Yes	No	Ruminants	Ruminants	0	0	0	Febrile fever/Backache	0	Febrile fever	0	0	Backache	0
Pinyinyi	Adult	Female	Not attended school	Christian	Married	Pastoralist		Phone	0	0	0	0	0		Yes	Everyday	Transmit pathogens	Malaria	0	Idon't know	0	0	0	I do nothing	0	0	0	I do nothing	0	I don’t know	0	0	0	I don’t know	Rain season	Yes	No	Ruminants	Ruminants	0	0	0	I don't know	0	0	0	0	0	0
Pinyinyi	Adult	Female	Not attended school	Christian	Married	Pastoralist		0	Radio	0	0	0	0		Yes	Everyday	Transmit pathogens	Malaria	0	Idon't know	0	0	0	I do nothing	0	0	0	I do nothing	0	Mosquito netting	Mosquito netting	0	0	0	Rain season	Yes	No	Ruminants	Ruminants	0	0	0	I don't know	0	0	0	0	0	0
Pinyinyi	Elderly	Male	Primary	Christian	Married	Pastoralist		Phone	0	0	0	0	0		Yes	Everyday	Transmit pathogens	Malaria	0	Idon't know	0	0	0	I do nothing	0	0	0	I do nothing	0	Mosquito netting	Mosquito netting	0	0	0	Rain season	No	No	I don't know	0	0	0	I don't know	I don't know	0	0	0	0	0	0
Pinyinyi	Adult	Male	Not attended school	Christian	Married	Agropastoral		Phone	0	0	0	0	0		Yes	Everyday	Transmit pathogens	malaria	0	Idon't know	0	0	0	I do nothing	0	0	0	I do nothing	0	I don’t know	0	0	0	I don’t know	Rain season	Yes	No	Ruminants	Ruminants	0	0	0	I don't know	0	0	0	0	0	0
Pinyinyi	Adult	Female	Not attended school	Christian	Married	Agropastoral		0	Radio	0	0	0	0		Yes	Everyday	Transmit pathogens	Malaria	0	Idon't know	0	0	0	I do nothing	0	0	0	I do nothing	0	Mosquito netting	Mosquito netting	0	0	0	Rain season	No	No	I don't know	0	0	0	I don't know	I don't know	0	0	0	0	0	0
Pinyinyi	Youth	Female	Primary	Christian	Married	Agropastoral		Phone	0	0	0	0	0		Yes	Everyday	Transmit pathogens	malaria	0	Idon't know	0	0	0	I do nothing	0	0	0	I do nothing	0	Mosquito netting	Mosquito netting	0	0	0	Rain season	No	No	I don't know	0	0	0	I don't know	I don't know	0	0	0	0	0	0
Pinyinyi	Youth	Male	Primary	Christian	Married	Pastoralist		0	0	TV	0	0	0		Yes	Everyday	Transmit pathogens	Malaria	0	Idon't know	0	0	0	I do nothing	0	0	0	I do nothing	0	Mosquito netting	Mosquito netting	0	0	0	Rain season	No	No	I don't know	0	0	0	I don't know	I don't know	0	0	0	0	0	0
Sale	Youth	Male	Did not completed primary school	Traditional	Married	Agropastoral		Phone	0	0	0	0	0		Yes	Everyday	Transmit pathogens	Malaria	0	Idon't know	0	0	0	Use of insecticides sprays	Use of insecticides sprays	0	0	0	0	Mosquito netting	Mosquito netting	0	0	0	Rain season	Yes	Yes	I don't know	0	0	0	I don't know	I don't know	0	0	0	0	0	0
Pinyinyi	Adult	Male	Primary	Christian	Married	Pastoralist		0	Radio	0	0	0	0		Yes	Everyday	Transmit pathogens	Malaria	0	Idon't know	0	0	0	I do nothing	0	0	0	I do nothing	0	Mosquito netting	Mosquito netting	0	0	0	Rain season	No	No	I don't know	0	0	0	I don't know	I don't know	0	0	0	0	0	0
Pinyinyi	Adult	Female	Primary	Christian	Married	Pastoralist		0	Radio	0	0	0	0		Yes	Everyday	Transmit pathogens	Malaria	0	Idon't know	0	0	0	Bushes clearance	0	Bushes clearance	0	0	0	Mosquito netting	Mosquito netting	0	0	0	Rain season	No	No	I don't know	0	0	0	I don't know	I don't know	0	0	0	0	0	0
Pinyinyi	Adult	Male	Primary	Christian	Married	Pastoralist		Phone	0	0	0	0	0		Yes	Everyday	Transmit pathogens	Malaria	0	Idon't know	0	0	0	I do nothing	0	0	0	I do nothing	0	Mosquito netting	Mosquito netting	0	0	0	Rain season	No	No	I don't know	0	0	0	I don't know	I don't know	0	0	0	0	0	0
Sale	Adult	Male	Not attended school	Traditional	Married	Agropastoral		Phone	0	0	0	0	0		Yes	Everyday	Transmit pathogens	Malaria	0	0	Anopheles	0	0	Bushes clearance	0	Bushes clearance	0	0	0	Mosquito netting	Mosquito netting	0	0	0	Rain season	Yes	Yes	Humans/Ruminants	Ruminants	Humans	0	0	Lethargy/headache/fever/ blurred vision	0	Febrile fever	Headache	0	0	0
Sale	Adult	Male	Not attended school	Traditional	Married	Agropastoral		0	0	0	Gatherings	0	0		Yes	Everyday	Transmit pathogens	I don't know	0	Idon't know	0	0	0	I do nothing	0	0	0	I do nothing	0	Mosquito netting	Mosquito netting	0	0	0	Rain season	No	No	I don't know	0	0	0	I don't know	I don't know	0	0	0	0	0	0
Sale	Adult	Male	Not attended school	Traditional	Married	Agropastoral		0	Radio	0	0	0	0		Yes	Everyday	Transmit pathogens	Malaria	0	Idon't know	0	0	0	I do nothing	0	0	0	I do nothing	0	Mosquito netting	Mosquito netting	0	0	0	Rain season	No	No	I don't know	0	0	0	I don't know	I don't know	0	0	0	0	0	0
Pinyinyi	Adult	Male	Primary	Christian	Married	Agropastoral		0	Radio	0	0	0	0		Yes	Everyday	Transmit pathogens	Malaria	0	Idon't know	0	0	0	I do nothing	0	0	0	I do nothing	0	Mosquito netting	Mosquito netting	0	0	0	Rain season	Yes	No	Ruminants	Ruminants	0	0	0	I don't know	0	0	0	0	0	0
Pinyinyi	Youth	Female	Secondary	Christian	Married	Agropastoral		Phone	0	0	0	0	0		Yes	Everyday	Transmit pathogens	malaria	0	Idon't know	0	0	0	I do nothing	0	0	0	I do nothing	0	Mosquito netting	Mosquito netting	0	0	0	Rain season	No	No	I don't know	0	0	0	I don't know	I don't know	0	0	0	0	0	0
Malambo	Adult	Male	Not attended school	Traditional	Married	Pastoralist		0	0	0	Gatherings	0	0		Yes	Everyday	I don’t know	I don't know	0	Idon't know	0	0	0	I do nothing	0	0	0	I do nothing	0	I don’t know	0	0	0	I don’t know	I don’t know	No	No	I don't know	0	0	0	I don't know	I don't know	0	0	0	0	0	0
Loliondo	Youth	Female	Not attended school	Traditional	Married	Pastoralist		Phone	0	0	0	0	0		Yes	Everyday	Transmit pathogens	Malaria	0	Idon't know	0	0	0	I do nothing	0	0	0	I do nothing	0	Mosquito netting	Mosquito netting	0	0	0	Rain season	No	No	I don't know	0	0	0	I don't know	I don't know	0	0	0	0	0	0
Malambo	Youth	Male	Not attended school	Christian	Married	Pastoralist		0	0	0	Gatherings	0	0		Yes	Everyday	Cause nuisance	I don't know	0	Idon't know	0	0	0	I do nothing	0	0	0	I do nothing	0	Mosquito netting	Mosquito netting	0	0	0	Rain season	Yes	No	Ruminants	Ruminants	0	0	0	I don't know	0	0	0	0	0	0
Malambo	Elderly	Male	Did not completed primary school	Traditional	Married	Pastoralist		Phone	0	0	0	0	0		Yes	Everyday	Transmit pathogens	Malaria	0	0	Anopheles	Culex	0	Eliminate stagnant water	0	0	Eliminate stagnant water	0	0	Mosquito netting	Mosquito netting	0	0	0	Rain season	Yes	No	Ruminants	Ruminants	0	0	0	I don't know	0	0	0	0	0	0
Malambo	Adult	Female	Not attended school	Christian	Married	Pastoralist		0	0	0	Gatherings	0	0		Yes	Everyday	Transmit pathogens	Malaria	0	Idon't know	0	0	0	I do nothing	0	0	0	I do nothing	0	Mosquito netting	Mosquito netting	0	0	0	Rain season	No	No	I don't know	0	0	0	I don't know	I don't know	0	0	0	0	0	0
Malambo	Youth	Female	Primary	Christian	Married	Pastoralist		Phone	0	0	0	0	0		Yes	Everyday	Transmit pathogens	Malaria	0	Idon't know	0	0	0	I do nothing	0	0	0	I do nothing	0	Mosquito netting	Mosquito netting	0	0	0	Rain season	No	No	I don't know	0	0	0	I don't know	I don't know	0	0	0	0	0	0
Malambo	Youth	Female	Primary	Christian	Married	Pastoralist		0	Radio	0	0	0	0		Yes	Everyday	Transmit pathogens	Malaria	0	Idon't know	0	0	0	Bushes clearance	0	Bushes clearance	0	0	0	Mosquito netting	Mosquito netting	0	0	0	Rain season	No	No	I don't know	0	0	0	I don't know	I don't know	0	0	0	0	0	0
Malambo	Youth	Male	Primary	Christian	Married	Pastoralist		0	Radio	0	0	0	0		Yes	Everyday	Transmit pathogens	Malaria	0	0	Anopheles	Culex	0	I do nothing	0	0	0	I do nothing	0	Mosquito netting	Mosquito netting	0	0	0	Rain season	No	No	I don't know	0	0	0	I don't know	I don't know	0	0	0	0	0	0
Loliondo	Youth	Male	Secondary	Christian	Married	Pastoralist		0	0	0	0	Health servants	Veterinary servants		Yes	Everyday	Transmit pathogens	Malaria	0	0	Anopheles	0	0	I do nothing	0	0	0	I do nothing	0	Mosquito netting	Mosquito netting	0	0	0	Rain season	Yes	Yes	Humans/Ruminants	Ruminants	Humans	0	0	Muscle/joint pain	0	0	0	0	0	Joint pain
Loliondo	Youth	Female	Secondary	Christian	Single	Pastoralist		Phone	0	0	0	0	0		Yes	Everyday	Transmit pathogens	Malaria	0	0	Anopheles	0	0	Bushes clearance	0	Bushes clearance	0	0	0	Mosquito netting	Mosquito netting	0	0	0	Rain season	Yes	No	Ruminants	Ruminants	0	0	0	I don't know	0	0	0	0	0	0
Loliondo	Youth	Male	Primary	Christian	Married	Pastoralist		0	Radio	0	0	0	0		Yes	Everyday	Transmit pathogens	Malaria	0	0	Anopheles	0	0	I do nothing	0	0	0	I do nothing	0	Mosquito netting	Mosquito netting	0	0	0	Rain season	Yes	Yes	Rodents/wildlife	0	0	Wild animals	0	Muscle/joint pain	0	0	0	0	0	Joint pain
Loliondo	Adult	Male	College	Christian	Married	Agropastoral		Phone	Radio	0	0	0	0		Yes	Everyday	Transmit pathogens	Malaria	0	0	Anopheles	0	0	Kill as noticed/bush clearance	0	Bushes clearance	0	0	Kill as noticed	Mosquito netting	Mosquito netting	0	0	0	Rain season	Yes	Yes	Humans/Ruminants	Ruminants	Humans	0	0	Febrile fever/headache	0	Febrile fever	Headache	0	0	0
Pinyinyi	Adult	Male	Primary	Christian	Married	Pastoralist		0	Radio	0	0	0	0		Yes	Everyday	Transmit pathogens	Malaria	0	Idon't know	0	0	0	I do nothing	0	0	0	I do nothing	0	Mosquito netting	Mosquito netting	0	0	0	Rain season	Yes	Yes	Humans/Ruminants	Ruminants	Humans	0	0	Hemorrhagic fever/headache	Hemorrhagic fever	0	Headache	0	0	0
Pinyinyi	Adult	Male	Primary	Christian	Married	Pastoralist		Phone	0	0	0	0	0		Yes	Everyday	Transmit pathogens	malaria	0	Idon't know	0	0	0	I do nothing	0	0	0	I do nothing	0	mosquito netting	Mosquito netting	0	0	0	Rain season	No	No	I don't know	0	0	0	I don't know	I don't know	0	0	0	0	0	0
Sale	Youth	Male	Not attended school	Traditional	Single	Agropastoral		Phone	0	0	0	0	0		Yes	Everyday	Transmit pathogens	Malaria	0	0	Anopheles	0	0	I do nothing	0	0	0	I do nothing	0	Mosquito netting	Mosquito netting	0	0	0	Rain season	No	No	I don't know	0	0	0	I don't know	I don't know	0	0	0	0	0	0
Pinyinyi	Adult	Male	Primary	Christian	Married	Pastoralist		0	Radio	0	0	0	0		Yes	Everyday	Transmit pathogens	Malaria	0	Idon't know	0	0	0	I do nothing	0	0	0	I do nothing	0	Mosquito netting	Mosquito netting	0	0	0	Rain season	Yes	Yes	Humans/Ruminants	Ruminants	Humans	0	0	I don't know	0	0	0	0	0	0
Sale	Adult	Male	Did not completed primary school	Muslim	Married	Agropastoral		Phone	0	0	0	0	0		Yes	Everyday	Transmit pathogens	Malaria	0	Idon't know	0	0	0	I do nothing	0	0	0	I do nothing	0	Mosquito netting	Mosquito netting	0	0	0	Rain season	Yes	No	I don't know	0	0	0	I don't know	I don't know	0	0	0	0	0	0
Sale	Adult	Male	Did not completed primary school	Traditional	Married	Agropastoral		Phone	0	0	0	0	0		Yes	Everyday	Transmit pathogens	Malaria	0	Idon't know	0	0	0	I do nothing	0	0	0	I do nothing	0	I don’t know	0	0	0	I don’t know	Rain season	Yes	Yes	Humans/Ruminants	Ruminants	Humans	0	0	Fever/ Blurred vision	0	Febrile fever	0	0	0	0
Sale	Adult	Male	Not attended school	Traditional	Married	Agropastoral		0	Radio	0	0	0	0		Yes	Everyday	Transmit pathogens	Malaria	0	Idon't know	0	0	0	I do nothing	0	0	0	I do nothing	0	Mosquito netting	Mosquito netting	0	0	0	Rain season	No	No	I don't know	0	0	0	I don't know	I don't know	0	0	0	0	0	0
Sale	Adult	Male	Not attended school	Traditional	Married	Agropastoral		0	Radio	0	0	0	0		Yes	Everyday	Transmit pathogens	Malaria	0	Idon't know	0	0	0	I do nothing	0	0	0	I do nothing	0	Mosquito netting	Mosquito netting	0	0	0	Rain season	No	No	I don't know	0	0	0	I don't know	I don't know	0	0	0	0	0	0
Sale	Adult	Male	Primary	Traditional	Married	Agropastoral		Phone	0	0	0	0	0		Yes	Everyday	Transmit pathogens	Malaria	0	Idon't know	0	0	0	I do nothing	0	0	0	I do nothing	0	Mosquito netting	Mosquito netting	0	0	0	Rain season	Yes	No	I don't know	0	0	0	I don't know	I don't know	0	0	0	0	0	0
Sale	Adult	Male	Secondary	Christian	Married	Agropastoral		0	0	0	Gatherings	0	0		Yes	Everyday	Transmit pathogens	Malaria	0	0	Anopheles	Culex	0	Bushes clearance	0	Bushes clearance	0	0	0	Mosquito netting	Mosquito netting	0	0	0	Rain season	Yes	Yes	Humans/Ruminants	Ruminants	Humans	0	0	Febrile fever/muscle/joint pain	0	Febrile fever	0	0	0	Joint pain
Engarasero	Adult	Male	Primary	Christian	Married	Pastoralist		0	Radio	0	0	0	0		Yes	Everyday	Transmit pathogens	Malaria	0	0	Anopheles	Culex	0	Use of insecticides sprays	Use of insecticides sprays	0	0	0	0	mosquito netting	Mosquito netting	0	0	0	Rain season	Yes	Yes	Humans/Ruminants	Ruminants	Humans	0	0	Febrile fever/headache	0	Febrile fever	Headache	0	0	0
Malambo	Adult	Male	Primary	Christian	Married	Pastoralist		0	0	0	0	Health servants	Veterinary servants		Yes	Everyday	Transmit pathogens	Malaria	0	Idon't know	0	0	0	Bushes clearance	0	Bushes clearance	0	0	0	Mosquito netting	Mosquito netting	0	0	0	Rain season	Yes	Yes	Humans/Ruminants	Ruminants	Humans	0	0	Muscle/joint pain/Fever	0	Febrile fever	0	0	0	Joint pain
Engarasero	Adult	Male	Secondary	Christian	Married	Pastoralist		Phone	0	0	0	0	0		Yes	Everyday	Transmit pathogens	Malaria	0	0	Anopheles	Culex	0	Bushes clearance	0	Bushes clearance	0	0	0	Mosquito netting	Mosquito netting	0	0	0	Rain season	Yes	No	Ruminants	Ruminants	0	0	0	I don't know	0	0	0	0	0	0
Malambo	Youth	Male	Secondary	Christian	Married	Agropastoral		0	0	0	0	Health servants	Veterinary servants		Yes	Everyday	Transmit pathogens	Malaria	0	Idon't know	0	0	0	I do nothing	0	0	0	I do nothing	0	Mosquito netting	Mosquito netting	0	0	0	Rain season	No	No	I don't know	0	0	0	I don't know	I don't know	0	0	0	0	0	0
Engarasero	Adult	Male	Primary	Christian	Married	Pastoralist		0	0	TV	0	0	0		Yes	Everyday	Transmit pathogens	Malaria	0	0	Anopheles	0	0	Use of insecticides sprays	Use of insecticides sprays	0	0	0	0	Mosquito netting	Mosquito netting	0	0	0	Rain season	Yes	Yes	Humans/Ruminants	Ruminants	Humans	0	0	I don't know	0	0	0	0	0	0
Sale	Adult	Male	Did not completed primary school	Traditional	Married	Agropastoral		Phone	0	0	0	0	0		Yes	Everyday	Transmit pathogens	Malaria	0	Idon't know	0	0	0	I do nothing	0	0	0	I do nothing	0	Mosquito netting	Mosquito netting	0	0	0	Rain season	No	No	I don't know	0	0	0	I don't know	I don't know	0	0	0	0	0	0
Sale	Adult	Male	Did not completed primary school	Christian	Married	Agropastoral		0	0	TV	0	0	0		Yes	Everyday	Transmit pathogens	Malaria	0	Idon't know	0	0	0	I do nothing	0	0	0	I do nothing	0	Mosquito netting	Mosquito netting	0	0	0	Rain season	No	No	I don't know	0	0	0	I don't know	I don't know	0	0	0	0	0	0
Sale	Elderly	Male	Not attended school	Traditional	Married	Agropastoral		Phone	0	0	0	0	0		Yes	Everyday	Transmit pathogens	Malaria	0	0	Anopheles	0	0	I do nothing	0	0	0	I do nothing	0	Mosquito netting	Mosquito netting	0	0	0	Rain season	Yes	No	Ruminants	Ruminants	0	0	0	I don't know	0	0	0	0	0	0
Loliondo	Youth	Male	Not attended school	Christian	Married	Pastoralist		0	Radio	0	0	0	0		Yes	Everyday	Transmit pathogens	Malaria	0	Idon't know	0	0	0	Bushes clearance	0	Bushes clearance	0	0	0	Mosquito netting	Mosquito netting	0	0	0	Rain season	Yes	No	Ruminants	Ruminants	0	0	0	I don't know	0	0	0	0	0	0
Loliondo	Youth	Male	Primary	Christian	Married	Pastoralist		0	Radio	0	0	0	0		Yes	Everyday	Transmit pathogens	Malaria	0	0	Anopheles	0	0	Use of insecticides sprays	Use of insecticides sprays	0	0	0	0	Mosquito netting/Repellents	Mosquito netting	Mosquito Repellents	0	0	Rain season	Yes	No	ruminants/wildlife	Ruminants	0	Wild animals	0	I don't know	0	0	0	0	0	0
Loliondo	Youth	Male	Primary	Christian	Married	Pastoralist		0	Radio	0	0	0	0		Yes	Everyday	Transmit pathogens	Malaria	0	0	Anopheles	0	0	bushes clearance	0	Bushes clearance	0	0	0	Mosquito netting	Mosquito netting	0	0	0	Rain season	Yes	No	Ruminants	Ruminants	0	0	0	I don't know	0	0	0	0	0	0
Loliondo	Adult	Male	Primary	Christian	Married	Pastoralist		0	0	0	0	Health servants	Veterinary servants		Yes	Everyday	Transmit pathogens	Malaria	0	0	Anopheles	0	0	Bushes clearance	0	Bushes clearance	0	0	0	Mosquito netting/Repellents	Mosquito netting	Mosquito Repellents	0	0	Rain season	Yes	Yes	Humans/Ruminants	Ruminants	Humans	0	0	Fever/ headache	0	Febrile fever	Headache	0	0	0
Loliondo	Adult	Male	Primary	Christian	Married	Pastoralist		0	Radio	0	0	0	0		Yes	Everyday	Transmit pathogens	Malaria	0	0	Anopheles	0	0	Bushes clearance	0	Bushes clearance	0	0	0	Mosquito netting	Mosquito netting	0	0	0	Rain season	Yes	Yes	Ruminnts/wildlife	Ruminants	0	Wild animals	0	Fever/ headache	0	Febrile fever	Headache	0	0	0
Loliondo	Youth	Male	Secondary	Christian	Married	Pastoralist		0	Radio	0	0	0	0		Yes	Everyday	Transmit pathogens	Malaria	0	Idon't know	0	0	0	Bushes clearance	0	Bushes clearance	0	0	0	Indoor	0	0	Indoor	0	Rain season	No	No	I don't know	0	0	0	I don't know	I don't know	0	0	0	0	0	0
Loliondo	Adult	Male	Primary	Christian	Married	Agropastoral		0	0	TV	0	0	0		Yes	Everyday	Transmit pathogens	Malaria	0	0	Anopheles	0	0	Bushes clearance	0	Bushes clearance	0	0	0	Mosquito netting	Mosquito netting	0	0	0	Rain season	Yes	Yes	Humans/Ruminants	Ruminants	Humans	0	0	Febrile fever/Backache	0	Febrile fever	0	0	Backache	0
Pinyinyi	Adult	Male	Primary	Christian	Married	Agropastoral		0	Radio	0	0	0	0		Yes	Everyday	Transmit pathogens	Malaria	0	0	Anopheles	0	0	I do nothing	0	0	0	I do nothing	0	Mosquito netting	Mosquito netting	0	0	0	Rain season	No	No	I don't know	0	0	0	I don't know	I don't know	0	0	0	0	0	0
Sale	Adult	Male	Primary	Traditional	Married	Agropastoral		0	0	0	Gatherings	0	0		Yes	Everyday	Transmit pathogens	Malaria	0	Idon't know	0	0	0	I do nothing	0	0	0	I do nothing	0	Mosquito netting	Mosquito netting	0	0	0	Rain season	Yes	No	I don't know	0	0	0	I don't know	I don't know	0	0	0	0	0	0
Sale	Adult	Male	Not attended school	Traditional	Married	Agropastoral		0	Radio	0	0	0	0		Yes	Everyday	Transmit pathogens	Malaria	0	Idon't know	0	0	0	I do nothing	0	0	0	I do nothing	0	Mosquito netting	Mosquito netting	0	0	0	Rain season	Yes	No	I don't know	0	0	0	I don't know	I don't know	0	0	0	0	0	0
Sale	Adult	Male	Primary	Muslim	Married	Agropastoral		Phone	0	0	0	0	0		Yes	Everyday	Transmit pathogens	Malaria	0	Idon't know	0	0	0	I do nothing	0	0	0	I do nothing	0	Mosquito netting	Mosquito netting	0	0	0	Rain season	Yes	Yes	I don't know	0	0	0	I don't know	I don't know	0	0	0	0	0	0
Loliondo	Adult	Male	Primary	Christian	Married	Pastoralist		0	Radio	0	0	0	0		Yes	Everyday	Transmit pathogens	Malaria	0	0	Anopheles	0	0	Use of insecticides sprays	Use of insecticides sprays	0	0	0	0	Mosquito netting	Mosquito netting	0	0	0	Rain season	Yes	Yes	ruminants/wildlife	Ruminants	0	Wild animals	0	I don't know	0	0	0	0	0	0
Sale	Youth	Male	Primary	Muslim	Single	Agropastoral		Phone	0	0	0	0	0		Yes	Everyday	Transmit pathogens	Malaria	0	Idon't know	0	0	0	I do nothing	0	0	0	I do nothing	0	Mosquito netting	Mosquito netting	0	0	0	Rain season	No	No	I don't know	0	0	0	I don't know	I don't know	0	0	0	0	0	0
Sale	Adult	Male	Primary	Christian	Married	Agropastoral		0	Radio	TV	0	0	0		Yes	Everyday	Transmit pathogens	Malaria	0	Idon't know	0	0	0	I do nothing	0	0	0	I do nothing	0	Mosquito netting	Mosquito netting	0	0	0	Rain season	No	No	I don't know	0	0	0	I don't know	I don't know	0	0	0	0	0	0
Sale	Adult	Male	Primary	Christian	Married	Agropastoral		0	Radio	0	0	0	0		Yes	Everyday	Transmit pathogens	Malaria	0	Idon't know	0	0	0	I do nothing	0	0	0	I do nothing	0	Mosquito netting	Mosquito netting	0	0	0	Rain season	Yes	No	Ruminants	Ruminants	0	0	0	I don't know	0	0	0	0	0	0
Sale	Adult	Male	Primary	Muslim	Married	Agropastoral		0	0	TV	0	0	0		Yes	Everyday	Transmit pathogens	Malaria	0	Idon't know	0	0	0	I do nothing	0	0	0	I do nothing	0	Mosquito netting	Mosquito netting	0	0	0	Rain season	Yes	No	Ruminants	Ruminants	0	0	0	I don't know	0	0	0	0	0	0
Sale	Adult	Male	Primary	Traditional	Married	Agropastoral		0	Radio	0	0	0	0		Yes	Everyday	Transmit pathogens	Malaria	0	0	0	Culex	0	I do nothing	0	0	0	I do nothing	0	Mosquito netting	Mosquito netting	0	0	0	Rain season	Yes	No	I don't know	0	0	0	I don't know	I don't know	0	0	0	0	0	0
Sale	Adult	Female	Primary	Muslim	Married	Agropastoral		0	0	TV	0	0	0		Yes	Everyday	Transmit pathogens	Malaria	0	Idon't know	0	0	0	Bushes clearance	0	Bushes clearance	0	0	0	Mosquito netting	Mosquito netting	0	0	0	Rain season	Yes	No	Ruminants	Ruminants	0	0	0	I don't know	0	0	0	0	0	0
Malambo	Adult	Male	Primary	Christian	Married	Pastoralist		0	Radio	0	0	0	0		Yes	Everyday	Transmit pathogens	Malaria	0	0	Anopheles	0	0	Use of insecticides sprays	Use of insecticides sprays	0	0	0	0	Mosquito netting	Mosquito netting	0	0	0	Rain season	Yes	No	Ruminants	Ruminants	0	0	0	I don't know	0	0	0	0	0	0
Loliondo	Youth	Male	Primary	Christian	Married	Pastoralist		0	Radio	0	0	0	0		Yes	Everyday	Transmit pathogens	Malaria	0	0	Anopheles	0	0	I do nothing	0	0	0	I do nothing	0	Mosquito netting	Mosquito netting	0	0	0	Rain season	Yes	Yes	Humans/Ruminants	Ruminants	Humans	0	0	Headache/Backache	0	0	Headache	0	Backache	0
Loliondo	Adult	Male	Secondary	Christian	Married	Pastoralist		0	0	0	0	Health servants	Veterinary servants		Yes	Everyday	Transmit pathogens	Malaria	0	0	Anopheles	0	0	Bushes clearance	0	Bushes clearance	0	0	0	Mosquito netting	Mosquito netting	0	0	0	Rain season	Yes	Yes	Ruminants	Ruminants	0	0	0	I don't know	0	0	0	0	0	0
Pinyinyi	Adult	Female	Not attended school	Christian	Married	Pastoralist		0	Radio	0	0	0	0		Yes	Everyday	Transmit pathogens	malaria	0	Idon't know	0	0	0	Bushes clearance	0	Bushes clearance	0	0	0	Mosquito netting	Mosquito netting	0	0	0	Rain season	No	No	I don't know	0	0	0	I don't know	I don't know	0	0	0	0	0	0
Pinyinyi	Youth	Female	Secondary	Christian	Married	Agropastoral		0	0	TV	0	0	0		Yes	Everyday	Transmit pathogens	Malaria	0	0	Anopheles	0	0	Bushes clearance	0	Bushes clearance	0	0	0	Mosquito netting	Mosquito netting	0	0	0	Rain season	No	No	I don't know	0	0	0	I don't know	I don't know	0	0	0	0	0	0
Loliondo	Adult	Male	Primary	Christian	Married	Agropastoral		Phone	0	0	0	0	0		Yes	Everyday	Transmit pathogens	Malaria	0	Idon't know	0	0	0	I do nothing	0	0	0	I do nothing	0	Mosquito netting	Mosquito netting	0	0	0	Rain season	Yes	Yes	Humans/animals	Ruminants	Humans	0	0	Febrile fever/death	0	Febrile fever	0	0	0	0
Pinyinyi	Adult	Male	Primary	Christian	Married	Pastoralist		Phone	0	0	0	0	0		Yes	Everyday	Transmit pathogens	malaria	0	0	Anopheles	0	0	I do nothing	0	0	0	I do nothing	0	Mosquito netting	Mosquito netting	0	0	0	Rain season	Yes	No	Ruminants	Ruminants	0	0	0	I don't know	0	0	0	0	0	0
Pinyinyi	Adult	Male	Did not completed primary school	Christian	Married	Pastoralist		0	0	TV	0	0	0		Yes	Everyday	Transmit pathogens	Malaria	0	0	Anopheles	0	0	Bushes clearance	0	Bushes clearance	0	0	0	Mosquito netting	Mosquito netting	0	0	0	Rain season	No	No	I don't know	0	0	0	I don't know	I don't know	0	0	0	0	0	0
Pinyinyi	Adult	Male	Primary	Christian	Married	Pastoralist		Phone	0	0	0	0	0		Yes	Everyday	Transmit pathogens	Malaria	0	Idon't know	0	0	0	I do nothing	0	0	0	I do nothing	0	Mosquito netting	Mosquito netting	0	0	0	Rain season	Yes	Yes	Humans/Ruminants	Ruminants	Humans	0	0	Febrile fever/muscle/joint pain	0	Febrile fever	0	0	0	Joint pain
Pinyinyi	Adult	Male	Primary	Christian	Married	Pastoralist		0	Radio	0	0	0	0		Yes	Everyday	Transmit pathogens	Malaria	0	Idon't know	0	0	0	I do nothing	0	0	0	I do nothing	0	Mosquito netting	Mosquito netting	0	0	0	Rain season	No	No	I don't know	0	0	0	I don't know	I don't know	0	0	0	0	0	0
Sale	Youth	Female	Did not completed primary school	Christian	Single	Agropastoral		0	Radio	0	0	0	0		Yes	Everyday	Transmit pathogens	Malaria	0	Idon't know	0	0	0	I do nothing	0	0	0	I do nothing	0	Mosquito netting	Mosquito netting	0	0	0	Rain season	Yes	No	I don't know	0	0	0	I don't know	I don't know	0	0	0	0	0	0
Sale	Adult	Male	Primary	Christian	Married	Agropastoral		0	Radio	0	0	0	0		Yes	Everyday	Transmit pathogens	Malaria	Dengue	0	Anopheles	Culex	0	Bushes clearance	0	Bushes clearance	0	0	0	Mosquito netting	Mosquito netting	0	0	0	Rain season	Yes	Yes	Humans/Ruminants	Ruminants	Humans	0	0	Lethargy/headache/fever/ blurred vision	0	Febrile fever	Headache	0	0	0
Sale	Adult	Male	Secondary	Christian	Married	Agropastoral		0	Radio	0	0	0	0		Yes	Everyday	Transmit pathogens	Malaria	0	Idon't know	0	0	0	I do nothing	0	0	0	I do nothing	0	Mosquito netting	Mosquito netting	0	0	0	Rain season	Yes	Yes	Humans/Ruminants	Ruminants	Humans	0	0	Febrile fever/headache/convulsion	0	Febrile fever	Headache	Convulsion	0	0
Loliondo	Youth	Male	Secondary	Christian	Married	Pastoralist		0	Radio	0	0	0	0		Yes	Everyday	Transmit pathogens	Malaria	0	0	Anopheles	0	0	I do nothing	0	0	0	I do nothing	0	Mosquito netting	Mosquito netting	0	0	0	Rain season	Yes	Yes	Rodents/wildlife	0	0	Wild animals	0	Febrile fever	0	Febrile fever	0	0	Backache	0
Loliondo	Youth	Male	Not attended school	Traditional	Married	Pastoralist		0	0	0	Gatherings	0	0		Yes	I don’t know	Transmit pathogens	Malaria	0	Idon't know	0	0	0	I do nothing	0	0	0	I do nothing	0	Mosquito netting	Mosquito netting	0	0	0	Rain season	No	No	I don't know	0	0	0	I don't know	I don't know	0	0	0	0	0	0
Malambo	Youth	Male	Not attended school	Traditional	Single	Pastoralist		0	0	0	Gatherings	0	0		No	I don’t know	I don’t know	I don't know	0	Idon't know	0	0	0	I do nothing	0	0	0	I do nothing	0	I don’t know	0	0	0	I don’t know	I don’t know	No	No	I don't know	0	0	0	I don't know	I don't know	0	0	0	0	0	0
Malambo	Adult	Female	Not attended school	Christian	Married	Pastoralist		Phone	0	0	0	0	0		No	I don’t know	I don’t know	I don't know	0	Idon't know	0	0	0	I do nothing	0	0	0	I do nothing	0	I don’t know	0	0	0	I don’t know	I don’t know	No	No	I don't know	0	0	0	I don't know	I don't know	0	0	0	0	0	0
Loliondo	Adult	Female	Not attended school	Traditional	Married	Agropastoral		Phone	0	0	0	0	0		Yes	I don’t know	Transmit pathogens	Malaria	0	Idon't know	0	0	0	I do nothing	0	0	0	I do nothing	0	Mosquito netting	Mosquito netting	0	0	0	Rain season	No	No	I don't know	0	0	0	I don't know	I don't know	0	0	0	0	0	0
Loliondo	Youth	Male	Not attended school	Christian	Married	Agropastoral		Phone	0	0	0	0	0		Yes	I don’t know	Transmit pathogens	Malaria	0	Idon't know	0	0	0	I do nothing	0	0	0	I do nothing	0	Mosquito netting	Mosquito netting	0	0	0	Rain season	Yes	Yes	Ruminants	Ruminants	0	0	0	I don't know	0	0	0	0	0	0
Loliondo	Adult	Male	Primary	Christian	Married	Agropastoral		Phone	0	0	0	0	0		Yes	I don’t know	Transmit pathogens	Malaria	0	Idon't know	0	0	0	I do nothing	0	0	0	I do nothing	0	Mosquito netting	Mosquito netting	0	0	0	Rain season	Yes	Yes	Humans/Ruminants	Ruminants	Humans	0	0	I don't know	0	0	0	0	0	0
Loliondo	Adult	Male	Primary	Christian	Married	Agropastoral		Phone	0	0	0	0	0		Yes	I don’t know	Transmit pathogens	Malaria	0	Idon't know	0	0	0	I do nothing	0	0	0	I do nothing	0	Mosquito netting	Mosquito netting	0	0	0	Rain season	Yes	I don't know	Ruminants	Ruminants	0	0	0	I don't know	0	0	0	0	0	0
Loliondo	Adult	Female	Not attended school	Traditional	Married	Agropastoral		Phone	0	0	0	0	0		Yes	I don’t know	Transmit pathogens	Malaria	0	Idon't know	0	0	0	Bushes clearance	0	Bushes clearance	0	0	0	Mosquito netting	Mosquito netting	0	0	0	Rain season	Yes	I don't know	Ruminants	Ruminants	0	0	0	I don't know	0	0	0	0	0	0
Loliondo	Adult	Male	Not attended school	Christian	Married	Pastoralist		0	Radio	0	0	0	0		Yes	I don’t know	Transmit pathogens	Malaria	0	Idon't know	0	0	0	Kill as noticed	0	0	0	0	Kill as noticed	Mosquito netting	Mosquito netting	0	0	0	Rain season	Yes	Yes	Humans/Ruminants	Ruminants	Humans	0	0	Headache	0	0	Headache	0	0	0
Sale	Adult	Female	Did not completed primary school	Christian	Married	Agropastoral		0	0	0	Gatherings	0	0		Yes	I don’t know	Transmit pathogens	Malaria	0	Idon't know	0	0	0	I do nothing	0	0	0	I do nothing	0	Mosquito netting	Mosquito netting	0	0	0	Rain season	No	No	I don't know	0	0	0	I don't know	I don't know	0	0	0	0	0	0
Loliondo	Adult	Male	Primary	Christian	Married	Agropastoral		Phone	0	0	0	0	0		Yes	I don’t know	Cause nuisance	Malaria	0	Idon't know	0	0	0	I do nothing	0	0	0	I do nothing	0	Mosquito netting	Mosquito netting	0	0	0	Rain season	Yes	Yes	Ruminants	Ruminants	0	0	0	I don't know	0	0	0	0	0	0
Loliondo	Youth	Female	Not attended school	Traditional	Married	Pastoralist		Phone	0	0	0	0	0		Yes	I don’t know	Transmit pathogens	Malaria	0	Idon't know	0	0	0	I do nothing	0	0	0	I do nothing	0	Mosquito netting	Mosquito netting	0	0	0	Rain season	No	No	I don't know	0	0	0	I don't know	I don't know	0	0	0	0	0	0
Loliondo	Adult	Female	Not attended school	Christian	Married	Pastoralist		Phone	0	0	0	0	0		Yes	I don’t know	Transmit pathogens	Malaria	0	Idon't know	0	0	0	I do nothing	0	0	0	I do nothing	0	Mosquito netting	Mosquito netting	0	0	0	Rain season	No	No	I don't know	0	0	0	I don't know	I don't know	0	0	0	0	0	0
Loliondo	Youth	Female	Primary	Christian	Single	Agropastoral		Phone	0	0	0	0	0		Yes	I don’t know	Transmit pathogens	Malaria	0	0	Anopheles	0	0	I do nothing	0	0	0	I do nothing	0	Mosquito netting	Mosquito netting	0	0	0	Rain season	No	No	I don't know	0	0	0	I don't know	I don't know	0	0	0	0	0	0
Loliondo	Youth	Male	Not attended school	Christian	Married	Pastoralist		0	Radio	0	0	0	0		Yes	I don’t know	Cause nuisance	Malaria	0	Idon't know	0	0	0	I do nothing	0	0	0	I do nothing	0	Indoor	0	0	Indoor	0	Rain season	Yes	No	Ruminants	Ruminants	0	0	0	I don't know	0	0	0	0	0	0
Loliondo	Youth	Male	Primary	Christian	Married	Pastoralist		0	Radio	0	0	0	0		Yes	I don’t know	Cause nuisance	Malaria	0	Idon't know	0	0	0	I do nothing	0	0	0	I do nothing	0	Mosquito netting	Mosquito netting	0	0	0	Rain season	Yes	No	Ruminants	Ruminants	0	0	0	I don't know	0	0	0	0	0	0
Loliondo	Adult	Male	Not attended school	Christian	Married	Pastoralist		0	Radio	0	0	0	0		Yes	I don’t know	Transmit pathogens	Malaria	0	0	Anopheles	0	0	Use of insecticides sprays	Use of insecticides sprays	0	0	0	0	Mosquito netting	Mosquito netting	0	0	0	Rain season	Yes	Yes	Humans/ruminants	Ruminants	Humans	0	0	Febrile fever/Blurred vision	0	Febrile fever	0	0	0	0
Loliondo	Adult	Female	Not attended school	Christian	Married	Pastoralist		Phone	0	0	0	0	0		Yes	I don’t know	Transmit pathogens	Malaria	0	Idon't know	0	0	0	I do nothing	0	0	0	I do nothing	0	Mosquito netting	Mosquito netting	0	0	0	Rain season	Yes	No	Ruminants	Ruminants	0	0	0	I don't know	0	0	0	0	0	0
Loliondo	Adult	Male	College	Christian	Married	Agropastoral		Phone	Radio	0	0	0	0		Yes	I don’t know	Transmit pathogens	Malaria	0	0	Anopheles	0	0	Bushes clearance	0	Bushes clearance	0	o	0	Mosquito netting	Mosquito netting	0	0	0	Rain season	Yes	Yes	Humans/Ruminants	Ruminants	Humans	0	0	Joint pain/Backache	0	0	0	0	Backache	Joint pain
Loliondo	Adult	Male	Secondary	Christian	Married	Agropastoral		0	0	TV	0	0	0		Yes	I don’t know	Transmit pathogens	Malaria	0	0	Anopheles	0	0	Bushes clearance	0	Bushes clearance	0	0	0	Mosquito netting	Mosquito netting	0	0	0	Rain season	Yes	Yes	Humans/Ruminants	Ruminants	Humans	0	0	Headache/Backache	0	0	Headache	0	Backache	0
Loliondo	Adult	Male	Did not completed primary school	Christian	Married	Pastoralist		0	Radio	0	0	0	0		Yes	I don’t know	Transmit pathogens	Malaria	0	Idon't know	0	0	0	Bushes clearance	0	Bushes clearance	0	0	0	Mosquito netting	Mosquito netting	0	0	0	Rain season	Yes	Yes	Humans/Ruminants	Ruminants	Humans	0	0	Muscle/joint pain	0	0	0	0	0	Joint pain
Loliondo	Youth	Male	Secondary	Christian	Married	Agropastoral		0	Radio	0	0	0	0		Yes	I don’t know	Cause nuisance	Malaria	0	0	Anopheles	0	0	Bushes clearance	0	Bushes clearance	0	0	0	Mosquito netting	Mosquito netting	0	0	0	Rain season	Yes	Yes	Humans/Ruminants	Ruminants	Humans	0	0	Fever/ Muscle pain	0	Febrile fever	0	0	0	0
Loliondo	Adult	Male	Secondary	Christian	Married	Agropastoral		0	Radio	0	Gatherings	0	0		Yes	I don’t know	Transmit pathogens	Malaria	0	0	Anopheles	0	0	Bushes clearance	0	Bushes clearance	0	0	0	Mosquito netting	Mosquito netting	0	0	0	Rain season	Yes	I don't know	Ruminants	Ruminants	0	0	0	I don't know	0	0	0	0	0	0
Loliondo	Youth	Male	Primary	Christian	Married	Pastoralist		0	0	0	0	Health servants	Veterinary servants		Yes	I don’t know	Transmit pathogens	Malaria	0	0	Anopheles	0	0	Bushes clearance	0	Bushes clearance	0	0	0	Mosquito netting	Mosquito netting	0	0	0	Rain season	Yes	Yes	Humans/Ruminants	Ruminants	Humans	0	0	Convulsion/lethargy	0	0	0	Convulsion	0	0
Loliondo	Youth	Male	Not attended school	Traditional	Married	Pastoralist		Phone	0	0	0	0	0		Yes	Rarely	Transmit pathogens	Malaria	0	Idon't know	0	0	0	I do nothing	0	0	0	I do nothing	0	Mosquito netting	Mosquito netting	0	0	0	Rain season	Yes	No	Ruminants	Ruminants	0	0	0	I don't know	0	0	0	0	0	0
Loliondo	Adult	Female	Not attended school	Traditional	Married	Pastoralist		0	0	0	Gatherings	0	0		Yes	Rarely	Transmit pathogens	Malaria	0	Idon't know	0	0	0	I do nothing	0	0	0	I do nothing	0	Mosquito netting	Mosquito netting	0	0	0	Rain season	No	I don't know	I don't know	0	0	0	I don't know	I don't know	0	0	0	0	0	0
Malambo	Adult	Female	Primary	Christian	Married	Pastoralist		Phone	0	0	0	0	0		Yes	Rarely	Cause nuisance	I don't know	0	Idon't know	0	0	0	I do nothing	0	0	0	I do nothing	0	Mosquito netting	Mosquito netting	0	0	0	Rain season	Yes	No	Ruminants	Ruminants	0	0	0	I don't know	0	0	0	0	0	0
Loliondo	Youth	Female	Not attended school	Traditional	Married	Agropastoral		Phone	0	0	0	0	0		Yes	Rarely	Transmit pathogens	Malaria	0	Idon't know	0	0	0	I do nothing	0	0	0	I do nothing	0	Mosquito netting	Mosquito netting	0	0	0	Rain season	No	No	I don't know	0	0	0	I don't know	I don't know	0	0	0	0	0	0
Loliondo	Youth	Male	Primary	Christian	Married	Agropastoral		Phone	0	0	0	0	0		Yes	Rarely	Transmit pathogens	Malaria	0	Idon't know	0	0	0	I do nothing	0	0	0	I do nothing	0	Mosquito netting	Mosquito netting	0	0	0	Rain season	Yes	No	Ruminants	Ruminants	0	0	0	I don't know	0	0	0	0	0	0
Loliondo	Youth	Female	Primary	Christian	Married	Pastoralist		Phone	0	0	0	0	0		Yes	Rarely	Transmit pathogens	Malaria	0	Idon't know	0	0	0	I do nothing	0	0	0	I do nothing	0	Mosquito netting	Mosquito netting	0	0	0	Rain season	No	No	I don't know	0	0	0	I don't know	I don't know	0	0	0	0	0	0
Loliondo	Adult	Male	Primary	Christian	Married	Agropastoral		Phone	0	0	0	0	0		Yes	Rarely	Transmit pathogens	Malaria	0	Idon't know	0	0	0	Bushes clearance	0	Bushes clearance	0	0	0	Mosquito netting	Mosquito netting	0	0	0	Rain season	No	No	I don't know	0	0	0	I don't know	I don't know	0	0	0	0	0	0
Sale	Youth	Male	Did not completed primary school	Christian	Married	Agropastoral		0	0	0	Gatherings	0	0		Yes	Rarely	Transmit pathogens	Malaria	0	Idon't know	0	0	0	I do nothing	0	0	0	I do nothing	0	Mosquito netting	Mosquito netting	0	0	0	Rain season	No	No	I don't know	0	0	0	I don't know	I don't know	0	0	0	0	0	0
Sale	Youth	Female	Did not completed primary school	Christian	Married	Agropastoral		Phone	0	0	0	0	0		Yes	Rarely	Transmit pathogens	Malaria	0	Idon't know	0	0	0	Kill as noticed	0	0	0	0	Kill as noticed	Mosquito netting	Mosquito netting	0	0	0	Rain season	No	No	I don't know	0	0	0	I don't know	I don't know	0	0	0	0	0	0
Sale	Youth	Male	Not attended school	Traditional	Single	Agropastoral		Phone	0	0	0	0	0		Yes	Rarely	Transmit pathogens	Malaria	0	Idon't know	0	0	0	I do nothing	0	0	0	I do nothing	0	Mosquito netting	Mosquito netting	0	0	0	Rain season	No	No	I don't know	0	0	0	I don't know	I don't know	0	0	0	0	0	0
Sale	Youth	Female	Primary	Christian	Married	Agropastoral		Phone	0	0	0	0	0		Yes	Rarely	Transmit pathogens	Malaria	0	0	Anopheles	0	0	I do nothing	0	0	0	I do nothing	0	Mosquito netting	Mosquito netting	0	0	0	Rain season	No	No	I don't know	0	0	0	I don't know	I don't know	0	0	0	0	0	0
Pinyinyi	Youth	Female	Primary	Christian	Single	Pastoralist		0	0	0	Gatherings	0	0		Yes	Rarely	Transmit pathogens	malaria	0	Idon't know	0	0	0	I do nothing	0	0	0	I do nothing	0	Mosquito netting	Mosquito netting	0	0	0	Rain season	No	No	I don't know	0	0	0	I don't know	I don't know	0	0	0	0	0	0
Sale	Adult	Female	Primary	Traditional	Married	Agropastoral		Phone	0	0	0	0	0		Yes	Rarely	Transmit pathogens	Malaria	0	Idon't know	0	0	0	Bushes clearance	0	Bushes clearance	0	0	0	Mosquito netting	Mosquito netting	0	0	0	Rain season	No	No	I don't know	0	0	0	I don't know	I don't know	0	0	0	0	0	0
Loliondo	Youth	Male	College	Christian	Married	Pastoralist		0	0	0	0	Health servants	Veterinary servants		Yes	Rarely	Cause nuisance	Malaria	0	0	Anopheles	0	0	Bushes clearance/isecticide sprays	Insecticides sprays	Bushes clearance	0	0	0	Mosquito netting	Mosquito netting	0	0	0	Rain season	Yes	Yes	Humans/Ruminants	Ruminants	Humans	0	0	Headache/fever	0	Febrile fever	Headache	0	0	0
Sale	Youth	Female	Did not completed primary school	Christian	Married	Pastoralist		Phone	0	0	0	0	0		Yes	Rarely	Transmit pathogens	Malaria	0	Idon't know	0	0	0	I do nothing	0	0	0	I do nothing	0	Mosquito netting	Mosquito netting	0	0	0	Rain season	No	No	I don't know	0	0	0	I don't know	I don't know	0	0	0	0	0	0
Loliondo	Youth	Male	College	Christian	Married	Pastoralist		0	Radio	0	0	Health servants	Veterinary servants		Yes	Rarely	Transmit pathogens	Malaria	0	0	Anopheles	0	0	Kill as noticed	0	0	0	0	Kill as noticed	Mosquito netting	Mosquito netting	0	0	0	Rain season	Yes	Yes	Humans/Ruminants	Ruminants	Humans	0	0	Headache/leghary/fever	0	Febrile fever	Headache	0	0	0
Sale	Youth	Female	Primary	Christian	Married	Agropastoral		0	Radio	0	0	0	0		Yes	Rarely	Transmit pathogens	Malaria	0	Idon't know	0	0	0	I do nothing	0	0	0	I do nothing	0	Mosquito netting	Mosquito netting	0	0	0	Rain season	No	No	I don't know	0	0	0	I don't know	I don't know	0	0	0	0	0	0
Engarasero	Youth	Female	Primary	Christian	Married	Pastoralist		0	0	0	0	Health servants	Veterinary servants		Yes	Rarely	Transmit pathogens	Malaria	0	Idon't know	0	0	0	I do nothing	0	0	0	I do nothing	0	Mosquito netting	Mosquito netting	0	0	0	Rain season	Yes	No	Ruminants	Ruminants	0	0	0	I don't know	0	0	0	0	0	0
Sale	Youth	Female	Did not completed primary school	Traditional	Married	Agropastoral		Phone	0	0	0	0	0		Yes	Rarely	Transmit pathogens	Malaria	0	Idon't know	0	0	0	I do nothing	0	0	0	I do nothing	0	Mosquito netting	Mosquito netting	0	0	0	Rain season	No	No	I don't know	0	0	0	I don't know	I don't know	0	0	0	0	0	0
Sale	Adult	Male	Primary	Muslim	Married	Agropastoral		Phone	0	0	0	0	0		Yes	Rarely	Transmit pathogens	Malaria	0	Idon't know	0	0	0	I do nothing	0	0	0	I do nothing	0	Mosquito netting	Mosquito netting	0	0	0	Rain season	Yes	No	I don't know	0	0	0	I don't know	I don't know	0	0	0	0	0	0
Sale	Adult	Male	Did not completed primary school	Muslim	Married	Agropastoral		Phone	0	0	0	0	0		Yes	Rarely	Transmit pathogens	Malaria	0	Idon't know	0	0	0	I do nothing	0	0	0	I do nothing	0	Mosquito netting	Mosquito netting	0	0	0	Rain season	Yes	No	I don't know	0	0	0	I don't know	I don't know	0	0	0	0	0	0
Malambo	Youth	Male	Not attended school	Christian	Married	Pastoralist		Phone	0	0	0	0	0		Yes	Rarely	Transmit pathogens	Malaria	0	Idon't know	0	0	0	I do nothing	0	0	0	I do nothing	0	I don’t know	0	0	0	I don’t know	Rain season	No	No	I don't know	0	0	0	I don't know	I don't know	0	0	0	0	0	0
Loliondo	Youth	Male	Secondary	Christian	Married	Pastoralist		0	Radio	0	0	0	0		Yes	Rarely	Transmit pathogens	Malaria	0	0	Anopheles	0	0	I do nothing	0	0	0	I do nothing	0	Mosquito netting	Mosquito netting	0	0	0	Rain season	Yes	Yes	Rodents/wildlife	0	0	Wild animals	0	Headache	0	0	Headache	0	0	0
Sale	Youth	Female	Did not completed primary school	Christian	Single	Agropastoral		Phone	0	0	0	0	0		Yes	Rarely	Transmit pathogens	Malaria	0	Idon't know	0	0	0	I do nothing	0	0	0	I do nothing	0	Mosquito netting	Mosquito netting	0	0	0	Rain season	No	No	I don't know	0	0	0	I don't know	I don't know	0	0	0	0	0	0
Sale	Adult	Male	Not attended school	Traditional	Married	Agropastoral		Phone	0	0	0	0	0		Yes	Rarely	Transmit pathogens	Malaria	0	Idon't know	0	0	0	I do nothing	0	0	0	I do nothing	0	Mosquito netting	Mosquito netting	0	0	0	Rain season	No	No	I don't know	0	0	0	I don't know	I don't know	0	0	0	0	0	0
Sale	Adult	Male	Primary	Traditional	Married	Agropastoral		Phone	Radio	0	0	0	0		Yes	Rarely	Transmit pathogens	Malaria	0	Idon't know	0	0	0	I do nothing	0	0	0	I do nothing	0	Mosquito netting	Mosquito netting	0	0	0	Rain season	No	No	I don't know	0	0	0	I don't know	I don't know	0	0	0	0	0	0
Loliondo	Youth	Female	Primary	Christian	Married	Pastoralist		0	Radio	0	0	0	0		Yes	Rarely	Cause nuisance	Malaria	0	Idon't know	0	0	0	Use of insecticides sprays	Use of insecticides sprays	0	0	0	0	Indoor	0	0	Indoor	0	Rain season	Yes	Yes	Ruminants	Ruminants	0	0	0	I don't know	0	0	0	0	0	0
Loliondo	Adult	Male	Primary	Christian	Married	Pastoralist		0	Radio	0	0	0	0		Yes	Rarely	Transmit pathogens	Malaria	0	0	Anopheles	0	0	Bushes clearance	0	Bushes clearance	0	0	0	Mosquito netting	Mosquito netting	0	0	0	Rain season	Yes	Yes	Humans/Ruminants	Ruminants	Humans	0	0	Muscle/joint pain	0	0	0	0	0	Joint pain
Loliondo	Adult	Male	Secondary	Christian	Married	Pastoralist		0	Radio	0	0	0	0		Yes	Rarely	Transmit pathogens	Malaria	0	0	Anopheles	0	0	I do nothing	0	0	0	I do nothing	0	Mosquito netting	Mosquito netting	0	0	0	Rain season	Yes	Yes	Humans/Ruminants	Ruminants	Humans	0	0	Febrile fever/Backache	0	Febrile fever	0	0	Backache	0
Loliondo	Youth	Male	Secondary	Christian	Married	Pastoralist		0	Radio	0	0	0	0		Yes	Rarely	Transmit pathogens	Malaria	0	0	Anopheles	0	0	Bushes clearance	0	Bushes clearance	0	0	0	Mosquito netting	Mosquito netting	0	0	0	Rain season	No	I don't know	I don't know	0	0	0	I don't know	I don't know	0	0	0	0	0	0
Pinyinyi	Youth	Male	Secondary	Christian	Married	Pastoralist		0	Radio	0	0	0	0		Yes	Rarely	Transmit pathogens	malaria	0	0	Anopheles	0	0	Bushes clearance	0	Bushes clearance	0	0	0	Mosquito netting	Mosquito netting	0	0	0	Rain season	Yes	No	Ruminants	Ruminants	0	0	0	I don't know	0	0	0	0	0	0
Sale	Youth	Male	Did not completed primary school	Traditional	Married	Agropastoral		Phone	0	0	0	0	0		Yes	Rarely	Transmit pathogens	Malaria	0	0	Anopheles	0	0	I do nothing	0	0	0	I do nothing	0	Mosquito netting	Mosquito netting	0	0	0	Rain season	No	No	I don't know	0	0	0	I don't know	I don't know	0	0	0	0	0	0
Sale	Youth	Male	Primary	Traditional	Single	Agropastoral		0	0	0	Gatherings	0	0		Yes	Rarely	Transmit pathogens	Malaria	0	0	Anopheles	0	0	I do nothing	0	0	0	I do nothing	0	Mosquito netting	Mosquito netting	0	0	0	Rain season	No	No	I don't know	0	0	0	I don't know	I don't know	0	0	0	0	0	0
Sale	Youth	Male	Secondary	Christian	Married	Pastoralist		0	Radio	0	0	0	0		Yes	Rarely	Transmit pathogens	Malaria	0	Idon't know	0	0	0	I do nothing	0	0	0	I do nothing	0	Mosquito netting	Mosquito netting	0	0	0	Rain season	No	No	I don't know	0	0	0	I don't know	I don't know	0	0	0	0	0	0
Sale	Youth	Male	Secondary	Christian	Married	Pastoralist		0	Radio	0	0	0	0		Yes	Rarely	Transmit pathogens	Malaria	0	Idon't know	0	0	0	I do nothing	0	0	0	I do nothing	0	Mosquito netting	Mosquito netting	0	0	0	Rain season	No	No	I don't know	0	0	0	I don't know	I don't know	0	0	0	0	0	0
Loliondo	Elderly	Male	Not attended school	Christian	Married	Pastoralist		0	Radio	0	0	0	0		Yes	Rarely	Transmit pathogens	Malaria	0	Idon't know	0	0	0	Bushes clearance	0	Bushes clearance	0	0	0	Mosquito netting/Repellents	Mosquito netting	Mosquito Repellents	0	0	Rain season	Yes	No	Ruminants	Ruminants	0	0	0	I don't know	0	0	0	0	0	0
Loliondo	Adult	Female	Not attended school	Christian	Married	Pastoralist		Phone	0	0	0	0	0		Yes	Everyday	Transmit pathogens	Malaria	0	Idon't know	0	0	0	I do nothing	0	0	0	I do nothing	0	Indoor	0	0	Indoor	0	Rain season	No	No	I don't know	0	0	0	I don't know	I don't know	0	0	0	0	0	0
Sale	Adult	Female	Primary	Christian	Married	Agropastoral		Phone	0	0	0	0	0		Yes	Everyday	Transmit pathogens	Malaria	0	Idon't know	0	0	0	I do nothing	0	0	0	I do nothing	0	Mosquito netting	Mosquito netting	0	0	0	Rain season	No	No	I don't know	0	0	0	I don't know	I don't know	0	0	0	0	0	0
Sale	Youth	Male	Did not completed primary school	Traditional	Married	Agropastoral		Phone	0	0	0	0	0		Yes	Everyday	Transmit pathogens	Malaria	0	Idon't know	0	0	0	I do nothing	0	0	0	I do nothing	0	Mosquito netting	Mosquito netting	0	0	0	Rain season	No	No	I don't know	0	0	0	I don't know	I don't know	0	0	0	0	0	0
Sale	Adult	Female	Primary	Christian	Married	Agropastoral		0	Radio	0	0	0	0		Yes	Everyday	Transmit pathogens	Malaria	0	Idon't know	0	0	0	Bushes clearance	0	Bushes clearance	0	0	0	Mosquito netting	Mosquito netting	0	0	0	Rain season	No	No	I don't know	0	0	0	I don't know	I don't know	0	0	0	0	0	0
Malambo	Youth	Male	College	Christian	Married	Agropastoral		Phone	Radio	0	0	0	0		Yes	Everyday	Transmit pathogens	Malaria	0	0	Anopheles	0	0	Eliminate stagnant water	0	0	Eliminate stagnant water	0	0	Mosquito netting	Mosquito netting	0	0	0	Rain season	Yes	Yes	Humans/Ruminants	Ruminants	Humans	0	0	Fever/Backache	0	Febrile fever	0	0	Backache	0
Malambo	Youth	Male	College	Christian	Married	Pastoralist		Phone	Radio	0	0	0	0		Yes	Everyday	Transmit pathogens	Malaria	0	0	Anopheles	0	0	Bushes clearance	0	Bushes clearance	0	0	0	Mosquito netting	Mosquito netting	0	0	0	Rain season	Yes	No	Rumints/humans	Ruminants	Humans	Wild animals	0	Fever/ headache	0	Febrile fever	Headache	0	0	0
Loliondo	Youth	Male	Secondary	Christian	Married	Pastoralist		0	Radio	0	0	0	0		Yes	Everyday	Transmit pathogens	Malaria	0	0	Anopheles	0	0	Use of insecticides sprays	Use of insecticides sprays	0	0	0	0	Mosquito netting	Mosquito netting	0	0	0	Rain season	Yes	Yes	Ruminants	Ruminants	0	0	0	I don't know	0	0	0	0	0	0
Loliondo	Youth	Male	Secondary	Christian	Married	Pastoralist		0	Radio	0	0	0	0		Yes	Everyday	Transmit pathogens	Malaria	0	0	Anopheles	0	0	I do nothing	0	0	0	I do nothing	0	Mosquito netting	Mosquito netting	0	0	0	Rain season	Yes	Yes	Ruminants/humans	Ruminants	Humans	0	0	Haemorrhagic fever	Hemorrhagic fever	0	0	0	0	0
Loliondo	Youth	Female	College	Christian	Married	Agropastoral		0	Radio	0	0	0	0		Yes	Everyday	Transmit pathogens	Malaria	0	0	Anopheles	0	0	Bushes clearance	Insecticides sprays	Bushes clearance	0	0	0	Mosquito netting	Mosquito netting	0	0	0	Rain season	Yes	No	Ruminants	Ruminants	0	0	0	Fever/ headache	0	Febrile fever	Headache	0	0	0
Loliondo	Youth	Male	College	Christian	Married	Agropastoral		0	Radio	0	0	0	0		Yes	Everyday	Transmit pathogens	Malaria	0	0	Anopheles	0	0	Bushes clearance	Insecticides sprays	Bushes clearance	0	0	0	Mosquito netting	Mosquito netting	0	0	0	Rain season	Yes	Yes	Humans/Ruminants	Ruminants	Humans	0	0	Headache/fever	0	Febrile fever	Headache	0	0	0
Pinyinyi	Elderly	Male	Secondary	Christian	Married	Pastoralist		0	Radio	0	0	0	0		Yes	Everyday	Transmit pathogens	malaria	0	0	Anopheles	Culex	Aedes	Eliminate stagnant water/bush clearance	0	Bushes clearance	Eliminate stagnant water	0	0	Mosquito netting	Mosquito netting	0	0	0	Rain season	Yes	Yes	Humans/Ruminants	Ruminants	Humans	0	0	I don't know	0	0	0	0	0	0
Loliondo	Adult	Male	Secondary	Christian	Married	Agropastoral		0	Radio	0	0	0	0		Yes	I don’t know	Transmit pathogens	Malaria	0	0	Anopheles	0	0	Bushes clearance	0	Bushes clearance	0	0	0	Mosquito netting	Mosquito netting	0	0	0	Rain season	Yes	Yes	Humans/Ruminants	Ruminants	Humans	0	0	Febrile fever/death	0	Febrile fever	0	0	0	0
Loliondo	Youth	Female	Not attended school	Christian	Married	Pastoralist		Phone	0	0	0	0	0		Yes	Rarely	Transmit pathogens	Malaria	0	Idon't know	0	0	0	I do nothing	0	0	0	I do nothing	0	Mosquito netting	Mosquito netting	0	0	0	Rain season	No	No	I don't know	0	0	0	I don't know	I don't know	0	0	0	0	0	0
Loliondo	Adult	Male	Not attended school	Christian	Married	Pastoralist		0	Radio	0	0	0	0		Yes	Rarely	Transmit pathogens	Malaria	0	0	Anopheles	0	0	Use of insecticides sprays	Use of insecticides sprays	0	0	0	0	Mosquito netting	Mosquito netting	0	0	0	Rain season	Yes	Yes	Humans/Ruminants	Ruminants	Humans	0	0	Hemorrhagic fever	Hemorrhagic fever	0	0	0	0	0
Loliondo	Youth	Male	Primary	Christian	Married	Agropastoral		Phone	0	0	0	0	0		Yes	Rarely	Transmit pathogens	Malaria	0	Idon't know	0	0	0	Kill as noticed	0	0	0	0	Kill as noticed	Indoor	0	0	Indoor	0	Rain season	Yes	No	I don't know	0	0	0	I don't know	I don't know	0	0	0	0	0	0
[truncated: 53 more columns]

## Sheet:  Knowl. RVF regression
Education level	Religion	Marital status	Source of income	Scor1	Scor2	Scor3	Scor3	scor4	scor5	Scor6	TOTAL RVF KNOW SCORE	RVF KNOW CATEGORIES	RVF KNOW LEVEL
Not attended school	Christian	Married	Pastoralist	1	0	1	0	3	0	1	6	Bad	0
Primary	Christian	Married	Pastoralist	1	0	0	0	0	0	1	2	Bad	0
Primary	Christian	Married	Pastoralist	1	0	1	0	0	0	1	3	Bad	0
Not attended school	Traditional	Married	Pastoralist	1	0	1	0	3	0	0	5	Bad	0
Not attended school	Traditional	Married	Pastoralist	1	0	0	0	0	0	0	1	Bad	0
Not attended school	Christian	Married	Pastoralist	1	0	1	0	1	0	1	4	Bad	0
Not attended school	Christian	Married	Pastoralist	0	1	0	0	0	0	0	1	Bad	0
Not attended school	Christian	Married	Pastoralist	1	1	2	2	3	0	0	9	Goo	1
Primary	Traditional	Married	Pastoralist	0	0	0	0	0	0	0	0	Bad	0
Primary	Christian	Married	Pastoralist	1	1	2	2	2	1	1	10	Goo	1
Primary	Christian	Married	Pastoralist	1	0	0	2	1	0	1	5	Bad	0
Primary	Christian	Married	Pastoralist	0	0	0	0	0	0	0	0	Bad	0
Primary	Christian	Married	Pastoralist	1	1	2	2	3	3	1	13	Goo	1
Primary	Christian	Married	Pastoralist	1	0	1	0	3	0	1	6	Bad	0
Primary	Christian	Married	Agropastoral	0	0	0	0	2	0	0	2	Bad	0
Secondary	Christian	Married	Pastoralist	0	1	0	2	1	0	1	5	Bad	0
Not attended school	Traditional	Married	Pastoralist	0	0	0	2	2	0	0	4	Bad	0
Not attended school	Traditional	Married	Pastoralist	1	0	1	0	0	0	1	3	Bad	0
Primary	Christian	Married	Pastoralist	0	0	1	0	3	0	1	5	Bad	0
Primary	Christian	Married	Agropastoral	1	0	2	2	2	1	1	9	Goo	1
Secondary	Christian	Single	Agropastoral	0	1	0	0	2	0	1	4	Bad	0
Not attended school	Traditional	Married	Pastoralist	0	1	0	0	0	0	0	1	Bad	0
Primary	Christian	Married	Agropastoral	1	1	0	0	2	0	0	4	Bad	0
Primary	Christian	Married	Agropastoral	1	1	0	0	2	0	0	4	Bad	0
Primary	Christian	Married	Pastoralist	0	1	0	0	0	0	0	1	Bad	0
Primary	Christian	Married	Pastoralist	1	1	2	0	3	1	1	9	Goo	1
Not attended school	Muslim	Married	Agropastoral	1	0	0	0	0	0	0	1	Bad	0
Not attended school	Muslim	Married	Agropastoral	1	0	0	0	0	0	0	1	Bad	0
Did not completed primary school	Traditional	Married	Pastoralist	0	0	0	0	0	0	0	0	Bad	0
Not attended school	Traditional	Married	Pastoralist	1	1	1	0	3	0	0	6	Bad	0
Primary	Christian	Married	Pastoralist	0	0	0	0	0	0	0	0	Bad	0
Primary	Traditional	Married	Pastoralist	1	0	1	0	2	2	1	7	Bad	0
Secondary	Christian	Single	Agropastoral	0	0	1	0	2	0	1	4	Bad	0
Not attended school	Christian	Married	Agropastoral	1	0	2	2	2	2	1	10	Goo	1
Did not completed primary school	Traditional	Married	Agropastoral	1	0	2	3	3	2	0	11	Goo	1
Not attended school	Traditional	Married	Agropastoral	1	0	2	0	3	0	1	7	Bad	0
Primary	Christian	Married	Agropastoral	1	0	2	0	2	2	1	8	Bad	0
Primary	Christian	Married	Agropastoral	1	0	2	0	2	1	1	7	Bad	0
Not attended school	Christian	Married	Pastoralist	0	0	0	0	0	0	0	0	Bad	0
Not attended school	Christian	Married	Agropastoral	0	1	0	0	0	0	0	1	Bad	0
Not attended school	Christian	Married	Agropastoral	1	1	1	0	3	0	0	6	Bad	0
Primary	Christian	Married	Pastoralist	0	1	0	0	2	0	0	3	Bad	0
Not attended school	Christian	Married	Pastoralist	1	1	1	0	2	0	0	5	Bad	0
Primary	Traditional	Married	Pastoralist	1	1	1	0	2	2	0	7	Bad	0
Secondary	Christian	Married	Pastoralist	1	1	2	2	2	2	1	11	Goo	1
Not attended school	Christian	Married	Agropastoral	1	1	2	0	0	0	0	4	Bad	0
Secondary	Christian	Married	Pastoralist	1	1	2	0	2	2	1	9	Goo	1
Primary	Christian	Married	Agropastoral	0	0	0	0	0	0	0	0	Bad	0
Primary	Christian	Married	Agropastoral	1	0	1	0	1	0	1	4	Bad	0
Not attended school	Traditional	Married	Pastoralist	0	1	0	0	0	0	0	1	Bad	0
Not attended school	Christian	Married	Agropastoral	0	1	0	0	0	0	0	1	Bad	0
Not attended school	Christian	Married	Pastoralist	1	1	1	0	3	0	0	6	Bad	0
Not attended school	Christian	Married	Pastoralist	1	0	1	0	0	0	0	2	Bad	0
Did not completed primary school	Traditional	Married	Pastoralist	0	0	0	0	0	0	0	0	Bad	0
Not attended school	Traditional	Married	Agropastoral	1	0	1	0	1	0	1	4	Bad	0
Not attended school	Christian	Married	Agropastoral	0	0	0	0	0	0	0	0	Bad	0
Not attended school	Christian	Married	Pastoralist	1	0	0	0	0	0	0	1	Bad	0
Did not completed primary school	Christian	Married	Pastoralist	0	0	0	0	0	0	0	0	Bad	0
Primary	Christian	Married	Pastoralist	0	1	0	0	0	0	0	1	Bad	0
Primary	Christian	Married	Pastoralist	1	1	1	0	2	0	0	5	Bad	0
Not attended school	Traditional	Married	Pastoralist	1	0	1	0	1	0	1	4	Bad	0
Not attended school	Christian	Married	Pastoralist	0	1	0	0	0	0	0	1	Bad	0
Primary	Christian	Married	Agropastoral	0	1	0	0	0	0	0	1	Bad	0
Secondary	Christian	Married	Pastoralist	1	1	2	0	0	0	1	5	Bad	0
Did not completed primary school	Muslim	Married	Agropastoral	0	1	0	0	0	0	0	1	Bad	0
College	Christian	Married	Pastoralist	1	1	2	1	2	1	1	9	Goo	1
Not attended school	Christian	Married	Agropastoral	0	1	0	0	0	0	0	1	Bad	0
Not attended school	Christian	Married	Pastoralist	0	0	0	0	0	0	0	0	Bad	0
Did not completed primary school	Christian	Married	Pastoralist	1	1	2	3	2	1	1	11	Goo	1
Primary	Christian	Single	Pastoralist	0	0	0	0	0	0	1	1	Bad	0
Primary	Christian	Married	Agropastoral	0	0	0	0	0	0	0	0	Bad	0
Secondary	Christian	Married	Pastoralist	1	1	2	3	2	1	1	11	Goo	1
Primary	Christian	Married	Agropastoral	0	0	0	0	0	0	0	0	Bad	0
Not attended school	Christian	Married	Pastoralist	0	0	0	0	0	0	0	0	Bad	0
Not attended school	Christian	Married	Pastoralist	1	0	1	0	0	0	0	2	Bad	0
Primary	Christian	Married	Agropastoral	0	0	0	0	0	0	0	0	Bad	0
Not attended school	Christian	Married	Pastoralist	0	0	0	0	0	0	1	1	Bad	0
Not attended school	Traditional	Married	Pastoralist	1	0	2	2	2	2	1	10	Goo	1
Not attended school	Christian	Married	Pastoralist	0	1	0	0	0	0	0	1	Bad	0
Not attended school	Christian	Married	Pastoralist	0	0	0	0	0	0	0	0	Bad	0
Primary	Christian	Married	Agropastoral	0	0	0	0	0	0	0	0	Bad	0
Not attended school	Christian	Married	Pastoralist	1	0	2	2	1	0	1	7	Bad	0
Not attended school	Traditional	Married	Pastoralist	0	1	0	0	0	0	0	1	Bad	0
Not attended school	Traditional	Married	Pastoralist	0	0	0	0	0	0	0	0	Bad	0
Primary	Muslim	Married	Agropastoral	1	1	2	3	1	0	1	9	Goo	1
Did not completed primary school	Muslim	Married	Agropastoral	0	1	0	0	0	0	0	1	Bad	0
Primary	Muslim	Single	Agropastoral	0	0	0	0	0	0	0	0	Bad	0
Not attended school	Christian	Married	Agropastoral	1	1	2	2	3	0	0	9	Goo	1
Not attended school	Christian	Single	Agropastoral	0	0	0	0	0	0	0	0	Bad	0
Not attended school	Christian	Married	Agropastoral	0	0	0	0	0	0	0	0	Bad	0
Not attended school	Christian	Married	Pastoralist	1	0	1	0	0	0	1	3	Bad	0
Not attended school	Muslim	Married	Agropastoral	1	0	0	0	0	0	0	1	Bad	0
Primary	Traditional	Married	Pastoralist	0	0	0	0	2	0	1	3	Bad	0
Not attended school	Christian	Single	Pastoralist	0	1	0	0	0	0	0	1	Bad	0
College	Christian	Single	Pastoralist	1	0	2	2	3	1	1	10	Goo	1
Primary	Christian	Married	Agropastoral	1	1	2	1	1	1	1	8	Bad	0
Primary	Christian	Single	Pastoralist	0	0	0	0	0	0	0	0	Bad	0
Not attended school	Christian	Married	Pastoralist	1	0	2	2	2	1	1	9	Goo	1
Not attended school	Christian	Single	Agropastoral	0	0	0	0	0	0	0	0	Bad	0
Not attended school	Traditional	Married	Pastoralist	1	0	1	0	2	0	0	4	Bad	0
Not attended school	Traditional	Married	Pastoralist	1	1	1	0	2	0	0	5	Bad	0
Not attended school	Traditional	Married	Pastoralist	1	1	1	0	2	0	1	6	Bad	0
Not attended school	Christian	Married	Pastoralist	1	0	1	0	2	0	0	4	Bad	0
Not attended school	Traditional	Married	Pastoralist	0	0	0	0	0	0	0	0	Bad	0
Secondary	Christian	Married	Pastoralist	0	0	0	0	1	1	1	3	Bad	0
Not attended school	Traditional	Married	Pastoralist	1	1	1	0	2	0	1	6	Bad	0
Not attended school	Traditional	Married	Pastoralist	1	0	1	0	2	0	0	4	Bad	0
Not attended school	Christian	Married	Pastoralist	0	1	0	0	0	0	0	1	Bad	0
Primary	Christian	Single	Pastoralist	0	1	0	0	0	0	0	1	Bad	0
Primary	Christian	Married	Pastoralist	1	1	2	3	2	1	1	11	Goo	1
Primary	Christian	Married	Pastoralist	0	1	0	0	0	0	0	1	Bad	0
Primary	Christian	Married	Pastoralist	0	0	0	0	0	0	0	0	Bad	0
Primary	Christian	Married	Pastoralist	1	1	2	2	3	0	1	10	Goo	1
Primary	Christian	Married	Pastoralist	0	0	0	0	0	0	0	0	Bad	0
Primary	Christian	Married	Pastoralist	0	1	0	0	0	0	0	1	Bad	0
Primary	Christian	Married	Pastoralist	0	1	0	0	0	0	0	1	Bad	0
Primary	Christian	Married	Pastoralist	1	1	1	0	2	0	1	6	Bad	0
Secondary	Christian	Married	Pastoralist	1	0	2	0	1	1	1	6	Bad	0
Secondary	Christian	Married	Pastoralist	0	1	0	0	1	1	0	3	Bad	0
Secondary	Christian	Married	Pastoralist	1	0	2	2	1	1	1	8	Bad	0
Secondary	Christian	Married	Pastoralist	1	0	1	0	1	0	1	4	Bad	0
Not attended school	Traditional	Married	Agropastoral	0	0	0	0	0	2	0	2	Bad	0
Not attended school	Traditional	Married	Agropastoral	1	0	1	0	0	0	0	2	Bad	0
Primary	Christian	Married	Agropastoral	1	1	1	0	1	0	0	4	Bad	0
Primary	Christian	Married	Agropastoral	1	1	1	0	1	0	1	5	Bad	0
Primary	Christian	Single	Pastoralist	1	1	1	0	2	0	0	5	Bad	0
Did not completed primary school	Traditional	Married	Pastoralist	1	0	2	2	2	2	1	10	Goo	1
Not attended school	Traditional	Married	Pastoralist	1	0	1	0	2	0	1	5	Bad	0
Not attended school	Traditional	Married	Pastoralist	0	1	0	0	0	0	0	1	Bad	0
Not attended school	Traditional	Married	Pastoralist	1	1	1	0	0	0	0	3	Bad	0
Not attended school	Traditional	Married	Pastoralist	0	0	0	0	0	0	0	0	Bad	0
Not attended school	Traditional	Married	Pastoralist	1	0	1	0	1	0	0	3	Bad	0
Not attended school	Traditional	Married	Pastoralist	1	0	0	0	0	0	0	1	Bad	0
Primary	Christian	Married	Pastoralist	1	0	1	0	2	0	1	5	Bad	0
Primary	Christian	Married	Pastoralist	1	0	1	0	3	0	1	6	Bad	0
Primary	Christian	Married	Pastoralist	1	1	1	0	2	0	1	6	Bad	0
Primary	Christian	Married	Pastoralist	1	1	1	0	3	0	0	6	Bad	0
Primary	Christian	Married	Pastoralist	1	1	1	0	0	0	1	4	Bad	0
Not attended school	Christian	Married	Pastoralist	1	0	2	2	1	1	1	8	Bad	0
Not attended school	Christian	Married	Pastoralist	1	1	1	0	0	0	0	3	Bad	0
Primary	Christian	Married	Pastoralist	1	0	1	0	0	0	0	2	Bad	0
Primary	Christian	Married	Pastoralist	0	1	0	0	0	0	0	1	Bad	0
Not attended school	Traditional	Married	Agropastoral	1	1	1	0	3	0	0	6	Bad	0
Primary	Muslim	Married	Agropastoral	0	1	0	0	0	0	0	1	Bad	0
Primary	Traditional	Married	Agropastoral	0	1	0	0	0	0	0	1	Bad	0
Primary	Christian	Married	Agropastoral	0	1	0	0	0	0	0	1	Bad	0
Primary	Traditional	Married	Agropastoral	1	0	2	0	2	0	1	6	Bad	0
Not attended school	Christian	Married	Pastoralist	0	0	0	0	0	0	0	0	Bad	0
Not attended school	Christian	Married	Pastoralist	0	1	0	0	0	0	0	1	Bad	0
Not attended school	Christian	Married	Pastoralist	0	1	0	0	0	0	0	1	Bad	0
Not attended school	Christian	Married	Pastoralist	0	0	0	0	0	0	0	0	Bad	0
Primary	Christian	Married	Pastoralist	1	0	1	0	3	0	1	6	Bad	0
Primary	Christian	Married	Pastoralist	1	1	2	3	2	2	0	11	Goo	1
Primary	Christian	Married	Pastoralist	1	0	2	0	2	0	0	5	Bad	0
Primary	Christian	Married	Pastoralist	0	1	0	0	2	0	0	3	Bad	0
Secondary	Traditional	Single	Pastoralist	0	1	0	0	0	0	1	2	Bad	0
Did not completed primary school	Traditional	Married	Agropastoral	0	1	0	0	0	0	0	1	Bad	0
Not attended school	Christian	Married	Agropastoral	0	1	0	0	0	0	0	1	Bad	0
Not attended school	Christian	Married	Agropastoral	0	0	0	0	0	0	0	0	Bad	0
Not attended school	Traditional	Married	Agropastoral	0	1	0	0	0	0	0	1	Bad	0
Not attended school	Traditional	Married	Agropastoral	0	0	0	0	0	0	0	0	Bad	0
Primary	Christian	Married	Agropastoral	0	0	0	0	2	0	0	2	Bad	0
Primary	Christian	Married	Agropastoral	0	0	0	0	0	0	0	0	Bad	0
Secondary	Christian	Married	Agropastoral	0	1	0	0	0	0	1	2	Bad	0
Not attended school	Christian	Married	Pastoralist	0	1	0	0	0	0	0	1	Bad	0
Not attended school	Christian	Married	Pastoralist	0	0	0	0	0	0	0	0	Bad	0
Not attended school	Christian	Married	Pastoralist	1	0	1	0	3	0	1	6	Bad	0
Not attended school	Christian	Married	Pastoralist	0	0	0	0	0	0	0	0	Bad	0
Primary	Christian	Married	Pastoralist	0	1	0	0	0	0	0	1	Bad	0
Primary	Christian	Married	Pastoralist	0	1	0	0	0	0	0	1	Bad	0
Did not completed primary school	Muslim	Married	Agropastoral	0	1	0	0	0	0	0	1	Bad	0
Did not completed primary school	Traditional	Married	Agropastoral	0	1	0	0	0	0	0	1	Bad	0
Did not completed primary school	Traditional	Married	Agropastoral	0	0	0	0	0	0	0	0	Bad	0
Not attended school	Christian	Married	Agropastoral	0	0	0	0	0	0	0	0	Bad	0
Not attended school	Christian	Married	Agropastoral	0	1	0	0	0	0	0	1	Bad	0
Not attended school	Traditional	Married	Agropastoral	0	0	0	0	0	0	0	0	Bad	0
Not attended school	Traditional	Married	Agropastoral	0	1	0	0	0	0	0	1	Bad	0
Not attended school	Christian	Married	Agropastoral	0	1	0	0	0	0	0	1	Bad	0
Not attended school	Traditional	Married	Agropastoral	0	0	0	0	0	0	0	0	Bad	0
Not attended school	Traditional	Married	Agropastoral	0	1	0	0	0	0	0	1	Bad	0
Not attended school	Christian	Married	Agropastoral	0	1	0	0	0	0	0	1	Bad	0
Primary	Christian	Single	Agropastoral	0	1	0	0	0	0	0	1	Bad	0
Primary	Traditional	Married	Agropastoral	0	1	0	0	0	0	0	1	Bad	0
Primary	Christian	Married	Agropastoral	1	0	2	0	0	0	0	3	Bad	0
Primary	Traditional	Married	Agropastoral	0	0	0	0	0	0	0	0	Bad	0
Primary	Muslim	Married	Agropastoral	1	0	0	0	0	0	0	1	Bad	0
Primary	Christian	Married	Agropastoral	1	0	1	0	3	0	0	5	Bad	0
Primary	Christian	Married	Pastoralist	1	0	1	0	2	0	1	5	Bad	0
Secondary	Christian	Married	Pastoralist	0	0	0	0	2	0	1	3	Bad	0
Secondary	Christian	Married	Pastoralist	1	0	1	0	2	0	1	5	Bad	0
College	Traditional	Married	Pastoralist	0	0	2	2	4	1	1	10	Goo	1
Secondary	Traditional	Married	Pastoralist	1	0	1	0	1	0	0	3	Bad	0
Not attended school	Traditional	Married	Agropastoral	1	0	2	3	3	0	0	9	Goo	1
Not attended school	Christian	Married	Pastoralist	0	0	0	0	0	0	0	0	Bad	0
Not attended school	Christian	Married	Pastoralist	1	0	1	0	3	0	0	5	Bad	0
Secondary	Christian	Married	Agropastoral	1	0	2	2	1	1	1	8	Bad	0
Secondary	Christian	Married	Pastoralist	0	0	0	0	3	0	1	4	Bad	0
Primary	Christian	Married	Pastoralist	0	0	0	0	0	0	0	0	Bad	0
Primary	Christian	Married	Pastoralist	1	0	1	2	2	0	1	7	Bad	0
Not attended school	Christian	Married	Pastoralist	1	0	1	0	3	0	0	5	Bad	0
Not attended school	Christian	Married	Pastoralist	1	0	1	0	0	0	0	2	Bad	0
Primary	Christian	Married	Pastoralist	0	0	0	0	3	0	0	3	Bad	0
Not attended school	Christian	Married	Agropastoral	1	0	1	0	0	0	0	2	Bad	0
Not attended school	Christian	Married	Agropastoral	0	0	0	0	0	0	0	0	Bad	0
Primary	Christian	Married	Agropastoral	0	0	0	0	0	0	0	0	Bad	0
Primary	Christian	Married	Pastoralist	0	0	0	0	0	0	0	0	Bad	0
Did not completed primary school	Traditional	Married	Agropastoral	1	0	0	0	0	0	0	1	Bad	0
Primary	Christian	Married	Pastoralist	0	0	0	0	3	0	0	3	Bad	0
Primary	Christian	Married	Pastoralist	0	0	0	0	0	0	0	0	Bad	0
Primary	Christian	Married	Pastoralist	0	0	0	0	2	0	0	2	Bad	0
Not attended school	Traditional	Married	Agropastoral	1	0	2	3	2	0	0	8	Bad	0
Not attended school	Traditional	Married	Agropastoral	0	0	0	0	0	0	0	0	Bad	0
Not attended school	Traditional	Married	Agropastoral	0	0	0	0	0	0	0	0	Bad	0
Primary	Christian	Married	Agropastoral	1	0	1	0	1	1	1	5	Bad	0
Secondary	Christian	Married	Agropastoral	0	0	0	0	0	0	0	0	Bad	0
Not attended school	Traditional	Married	Pastoralist	0	0	0	0	0	0	0	0	Bad	0
Not attended school	Traditional	Married	Pastoralist	0	0	0	0	0	0	0	0	Bad	0
Not attended school	Christian	Married	Pastoralist	1	0	1	0	0	0	1	3	Bad	0
Did not completed primary school	Traditional	Married	Pastoralist	1	0	1	0	2	0	0	4	Bad	0
Not attended school	Christian	Married	Pastoralist	0	0	0	0	0	0	0	0	Bad	0
Primary	Christian	Married	Pastoralist	0	0	0	0	0	0	0	0	Bad	0
Primary	Christian	Married	Pastoralist	0	0	0	0	0	0	0	0	Bad	0
Primary	Christian	Married	Pastoralist	0	0	0	0	0	0	0	0	Bad	0
Secondary	Christian	Married	Pastoralist	1	0	2	2	1	1	1	8	Bad	0
Secondary	Christian	Single	Pastoralist	1	0	1	0	1	1	1	5	Bad	0
Primary	Christian	Married	Pastoralist	1	0	2	2	1	1	1	8	Bad	0
College	Christian	Married	Agropastoral	1	0	2	2	2	1	1	9	Goo	1
Primary	Christian	Married	Pastoralist	1	0	2	3	2	2	1	11	Goo	1
Primary	Christian	Married	Pastoralist	0	0	0	0	2	0	0	2	Bad	0
Not attended school	Traditional	Single	Agropastoral	0	0	0	0	0	0	0	0	Bad	0
Primary	Christian	Married	Pastoralist	1	0	2	0	3	1	1	8	Bad	0
Did not completed primary school	Muslim	Married	Agropastoral	1	0	0	0	0	0	0	1	Bad	0
Did not completed primary school	Traditional	Married	Agropastoral	1	0	2	2	0	0	0	5	Bad	0
Not attended school	Traditional	Married	Agropastoral	0	0	0	0	0	0	0	0	Bad	0
Not attended school	Traditional	Married	Agropastoral	0	0	0	0	0	0	0	0	Bad	0
Primary	Traditional	Married	Agropastoral	1	0	0	0	0	0	0	1	Bad	0
Secondary	Christian	Married	Agropastoral	1	0	2	3	3	2	1	12	Goo	1
Primary	Christian	Married	Pastoralist	1	0	2	2	2	1	1	9	Goo	1
Primary	Christian	Married	Pastoralist	1	0	2	3	2	2	1	11	Goo	1
Secondary	Christian	Married	Pastoralist	1	0	1	0	2	0	0	4	Bad	0
Secondary	Christian	Married	Agropastoral	0	0	0	0	2	0	0	2	Bad	0
Primary	Christian	Married	Pastoralist	1	0	2	0	1	1	1	6	Bad	0
Did not completed primary school	Traditional	Married	Agropastoral	0	0	0	0	0	0	0	0	Bad	0
Did not completed primary school	Christian	Married	Agropastoral	0	0	0	0	0	0	0	0	Bad	0
Not attended school	Traditional	Married	Agropastoral	1	0	1	0	0	0	0	2	Bad	0
Not attended school	Christian	Married	Pastoralist	1	0	1	0	0	0	0	2	Bad	0
Primary	Christian	Married	Pastoralist	1	0	2	0	1	0	1	5	Bad	0
Primary	Christian	Married	Pastoralist	1	0	1	0	0	0	1	3	Bad	0
Primary	Christian	Married	Pastoralist	1	0	2	2	1	1	1	8	Bad	0
Primary	Christian	Married	Pastoralist	1	0	2	2	1	1	1	8	Bad	0
Secondary	Christian	Married	Pastoralist	0	0	0	0	0	1	1	2	Bad	0
Primary	Christian	Married	Agropastoral	1	0	2	2	1	0	1	7	Bad	0
Primary	Christian	Married	Agropastoral	0	0	0	0	0	0	0	0	Bad	0
Primary	Traditional	Married	Agropastoral	1	0	0	0	0	0	0	1	Bad	0
Not attended school	Traditional	Married	Agropastoral	1	0	0	0	0	0	0	1	Bad	0
Primary	Muslim	Married	Agropastoral	1	0	0	0	0	0	0	1	Bad	0
Primary	Christian	Married	Pastoralist	1	0	2	0	2	0	1	6	Bad	0
Primary	Muslim	Single	Agropastoral	0	0	0	0	0	0	0	0	Bad	0
Primary	Christian	Married	Agropastoral	0	0	0	0	0	0	0	0	Bad	0
Primary	Christian	Married	Agropastoral	1	0	1	0	0	0	0	2	Bad	0
Primary	Muslim	Married	Agropastoral	1	0	1	0	0	0	0	2	Bad	0
Primary	Traditional	Married	Agropastoral	1	0	0	0	0	0	0	1	Bad	0
Primary	Muslim	Married	Agropastoral	1	0	1	0	0	0	1	3	Bad	0
Primary	Christian	Married	Pastoralist	1	0	1	0	2	0	1	5	Bad	0
Primary	Christian	Married	Pastoralist	1	0	2	2	1	1	1	8	Bad	0
Secondary	Christian	Married	Pastoralist	1	0	1	0	2	0	1	5	Bad	0
Not attended school	Christian	Married	Pastoralist	0	0	0	0	0	0	0	0	Bad	0
Secondary	Christian	Married	Agropastoral	0	0	0	0	0	0	0	0	Bad	0
Primary	Christian	Married	Agropastoral	1	0	2	2	2	1	1	9	Goo	1
Primary	Christian	Married	Pastoralist	1	0	1	0	2	0	1	5	Bad	0
Did not completed primary school	Christian	Married	Pastoralist	0	0	0	0	0	0	0	0	Bad	0
Primary	Christian	Married	Pastoralist	1	0	2	3	2	1	1	10	Goo	1
Primary	Christian	Married	Pastoralist	0	0	0	0	0	0	0	0	Bad	0
Did not completed primary school	Christian	Single	Agropastoral	1	0	0	0	2	0	0	3	Bad	0
Primary	Christian	Married	Agropastoral	1	0	2	3	3	2	1	12	Goo	1
Secondary	Christian	Married	Agropastoral	1	0	2	3	2	2	1	11	Goo	1
Secondary	Christian	Married	Pastoralist	1	0	2	1	1	1	1	7	Bad	0
Not attended school	Traditional	Married	Pastoralist	0	0	0	0	0	0	0	0	Bad	0
Not attended school	Traditional	Single	Pastoralist	0	0	0	0	0	0	0	0	Bad	0
Not attended school	Christian	Married	Pastoralist	0	0	0	0	0	0	0	0	Bad	0
Not attended school	Traditional	Married	Agropastoral	0	0	0	0	0	0	0	0	Bad	0
Not attended school	Christian	Married	Agropastoral	1	0	1	0	0	0	1	3	Bad	0
Primary	Christian	Married	Agropastoral	1	0	2	0	1	2	0	6	Bad	0
Primary	Christian	Married	Agropastoral	1	0	1	0	1	0	0	3	Bad	0
Not attended school	Traditional	Married	Agropastoral	1	0	1	0	1	0	1	4	Bad	0
Not attended school	Christian	Married	Pastoralist	1	0	2	1	0	1	1	6	Bad	0
Did not completed primary school	Christian	Married	Agropastoral	0	0	0	0	0	0	0	0	Bad	0
Primary	Christian	Married	Agropastoral	1	0	1	0	1	0	1	4	Bad	0
Not attended school	Traditional	Married	Pastoralist	0	0	0	0	0	0	0	0	Bad	0
Not attended school	Christian	Married	Pastoralist	0	0	0	0	0	0	0	0	Bad	0
Primary	Christian	Single	Agropastoral	0	0	0	0	0	0	0	0	Bad	0
Not attended school	Christian	Married	Pastoralist	1	0	1	0	0	0	1	3	Bad	0
Primary	Christian	Married	Pastoralist	1	0	1	0	2	0	1	5	Bad	0
Not attended school	Christian	Married	Pastoralist	1	0	2	2	1	1	1	8	Bad	0
Not attended school	Christian	Married	Pastoralist	1	0	1	0	0	0	0	2	Bad	0
College	Christian	Married	Agropastoral	1	0	2	2	2	1	1	9	Goo	1
Secondary	Christian	Married	Agropastoral	1	0	2	2	1	2	1	9	Goo	1
Did not completed primary school	Christian	Married	Pastoralist	1	0	2	2	1	2	1	9	Goo	1
Secondary	Christian	Married	Agropastoral	1	0	2	2	1	0	1	7	Bad	0
Secondary	Christian	Married	Agropastoral	1	0	1	0	3	0	1	6	Bad	0
Primary	Christian	Married	Pastoralist	1	0	2	2	2	1	1	9	Goo	1
Not attended school	Traditional	Married	Pastoralist	1	0	1	0	0	0	1	3	Bad	0
Not attended school	Traditional	Married	Pastoralist	0	0	0	0	0	0	0	0	Bad	0
Primary	Christian	Married	Pastoralist	1	0	1	0	2	0	1	5	Bad	0
Not attended school	Traditional	Married	Agropastoral	0	0	0	0	0	0	0	0	Bad	0
Primary	Christian	Married	Agropastoral	1	0	1	0	1	0	1	4	Bad	0
Primary	Christian	Married	Pastoralist	0	0	0	0	0	0	0	0	Bad	0
Primary	Christian	Married	Agropastoral	0	0	0	0	0	0	0	0	Bad	0
Did not completed primary school	Christian	Married	Agropastoral	0	0	0	0	0	0	0	0	Bad	0
Did not completed primary school	Christian	Married	Agropastoral	0	0	0	0	0	0	0	0	Bad	0
Not attended school	Traditional	Single	Agropastoral	0	0	0	0	0	0	0	0	Bad	0
Primary	Christian	Married	Agropastoral	0	0	0	0	0	0	0	0	Bad	0
Primary	Christian	Single	Pastoralist	0	0	0	0	0	0	0	0	Bad	0
Primary	Traditional	Married	Agropastoral	0	0	0	0	0	0	0	0	Bad	0
College	Christian	Married	Pastoralist	1	0	2	2	3	1	0	9	Goo	1
Did not completed primary school	Christian	Married	Pastoralist	0	0	0	0	0	0	0	0	Bad	0
College	Christian	Married	Pastoralist	1	0	2	3	2	2	1	11	Goo	1
Primary	Christian	Married	Agropastoral	0	0	0	0	0	0	0	0	Bad	0
Primary	Christian	Married	Pastoralist	1	0	1	0	1	0	1	4	Bad	0
Did not completed primary school	Traditional	Married	Agropastoral	0	0	0	0	0	0	0	0	Bad	0
Primary	Muslim	Married	Agropastoral	1	0	0	0	0	0	0	1	Bad	0
Did not completed primary school	Muslim	Married	Agropastoral	1	0	0	0	0	0	0	1	Bad	0
Not attended school	Christian	Married	Pastoralist	0	0	0	0	0	0	0	0	Bad	0
Secondary	Christian	Married	Pastoralist	1	0	2	1	1	1	1	7	Bad	0
Did not completed primary school	Christian	Single	Agropastoral	0	0	0	0	0	0	0	0	Bad	0
Not attended school	Traditional	Married	Agropastoral	0	0	0	0	0	0	0	0	Bad	0
Primary	Traditional	Married	Agropastoral	0	0	0	0	0	0	0	0	Bad	0
Primary	Christian	Married	Pastoralist	1	0	1	0	2	1	1	6	Bad	0
Primary	Christian	Married	Pastoralist	1	0	2	2	2	1	1	9	Goo	1
Secondary	Christian	Married	Pastoralist	1	0	2	2	2	2	1	10	Goo	1
Secondary	Christian	Married	Pastoralist	0	0	0	0	0	0	0	0	Bad	0
Secondary	Christian	Married	Pastoralist	1	0	1	0	2	0	0	4	Bad	0
Did not completed primary school	Traditional	Married	Agropastoral	0	0	0	0	0	0	0	0	Bad	0
Primary	Traditional	Single	Agropastoral	0	0	0	0	0	0	0	0	Bad	0
Secondary	Christian	Married	Pastoralist	0	0	0	0	1	0	0	1	Bad	0
Secondary	Christian	Married	Pastoralist	0	0	0	0	2	0	0	2	Bad	0
Not attended school	Christian	Married	Pastoralist	1	0	1	0	1	0	1	4	Bad	0
Not attended school	Christian	Married	Pastoralist	0	0	0	0	0	0	0	0	Bad	0
Primary	Christian	Married	Agropastoral	0	0	0	0	0	0	0	0	Bad	0
Did not completed primary school	Traditional	Married	Agropastoral	0	0	0	0	0	0	0	0	Bad	0
Primary	Christian	Married	Agropastoral	0	0	0	0	0	0	0	0	Bad	0
College	Christian	Married	Agropastoral	1	0	2	2	2	2	1	10	Goo	1
College	Christian	Married	Pastoralist	1	0	2	2	2	1	1	9	Goo	1
Secondary	Christian	Married	Pastoralist	1	0	1	0	1	0	0	3	Bad	0
Secondary	Christian	Married	Pastoralist	1	0	2	1	2	0	1	7	Bad	0
College	Christian	Married	Agropastoral	1	0	1	2	3	1	1	9	Goo	1
College	Christian	Married	Agropastoral	1	0	2	2	3	1	1	10	Goo	1
Secondary	Christian	Married	Pastoralist	1	0	2	0	2	2	1	8	Bad	0
Secondary	Christian	Married	Agropastoral	1	0	2	2	2	1	1	9	Goo	1
Not attended school	Christian	Married	Pastoralist	0	0	0	0	0	0	0	0	Bad	0
Not attended school	Christian	Married	Pastoralist	1	0	2	1	1	1	0	6	Bad	0
Primary	Christian	Married	Agropastoral	1	0	0	0	0	0	0	1	Bad	0

## Sheet: Knowledge RVF & Mosq. propotion
Phone	Radio	TV	Gathering	Health servants	Vet. Servants	Have you heard about or seen mosquitoes?	How often do you get bitten by mosquitoes?	Which effect do mosquitoes have on your quality of life?	Diseases that are transmitted by mosquitoes ?bites?	Malaria	Dengue	I don’t know	Sp. of mosquitoes	Anopheles	Culex	Aedes	I don’t know	Which measures do you use to reduce mosquito population around home compound?	Insecticides sprays	Bush clearance	Eliminate stagnant water	I do nothing	Kill as noticed	Which control measure do you take to protect yourself and your family from being bitten by mosquitoes?	Mosquito netting	Mosquito repellents	Stay indoor at night	I don t know	Which season of the year mosquito population is high?	Have you heard about RVF disease?	Is the disease zoonotic?	which types of animals can be infected?	Ruminants	Humans	Wild animals	I don?t know	Common clinical signs of RVF in humans?	Haemorragic fever	Febrile fever	Headache	Convulsion	Backache	Joint pain	Muscle pain	Lethargy	Blurred vision	I don't know	common clinical signs of RVF in animals?	Arbotion
Zero	Zero	Zero	Zero	Health servants	Veterinary servants	Yes	Everyday	Transmit pathogens	Malaria	Malaria	Zero	Zero	Idon't know	Zero	Zero	Zero	Idon't know	I do nothing	Zero	Zero	Zero	I do nothing	Zero	Mosquito netting	Mosquito netting	Zero	Zero	Zero	Rain season	Yes	No	Ruminants	Ruminants	Zero	Zero	Zero	I don't know	Zero	Zero	Zero	Zero	Zero	Zero	Zero	Zero	Zero	I don't know	Arbotion/fever/sudden death/Fetid diarrhoe	Arbotion
Phone	Zero	Zero	Zero	Zero	Zero	Yes	Everyday	Cause nuisance	I don't know	Zero	Zero	I don't know	Idon't know	Zero	Zero	Zero	Idon't know	I do nothing	Zero	Zero	Zero	I do nothing	Zero	Mosquito netting	Mosquito netting	Zero	Zero	Zero	Rain season	Yes	No	I don't know	Zero	Zero	Zero	I don't know	I don't know	Zero	Zero	Zero	Zero	Zero	Zero	Zero	Zero	Zero	I don't know	I don't know	Zero
Zero	Zero	Zero	Gatherings	Zero	Zero	Yes	Everyday	Transmit pathogens	Malaria	Malaria	Zero	Zero	Idon't know	Zero	Zero	Zero	Idon't know	I do nothing	Zero	Zero	Zero	I do nothing	Zero	Mosquito netting	Mosquito netting	Zero	Zero	Zero	Rain season	Yes	No	Ruminants	Ruminants	Zero	Zero	Zero	I don't know	Zero	Zero	Zero	Zero	Zero	Zero	Zero	Zero	Zero	I don't know	I don't know	Zero
Zero	Zero	Zero	Gatherings	Zero	Zero	Yes	Everyday	Transmit pathogens	Malaria	Malaria	Zero	Zero	Idon't know	Zero	Zero	Zero	Idon't know	I do nothing	Zero	Zero	Zero	I do nothing	Zero	Mosquito netting	Mosquito netting	Zero	Zero	Zero	Rain season	Yes	No	Ruminants	Ruminants	Zero	Zero	Zero	I don't know	Zero	Zero	Zero	Zero	Zero	Zero	Zero	Zero	Zero	I don't know	Lameness/diarrhea/lacrimation	Zero
Zero	Radio	Zero	Zero	Zero	Zero	Yes	Everyday	Transmit pathogens	Malaria	Malaria	Zero	Zero	Idon't know	Zero	Zero	Zero	Idon't know	I do nothing	Zero	Zero	Zero	I do nothing	Zero	Mosquito netting	Mosquito netting	Zero	Zero	Zero	Rain season	Yes	No	I don't know	Zero	Zero	Zero	I don't know	I don't know	Zero	Zero	Zero	Zero	Zero	Zero	Zero	Zero	Zero	I don't know	I don't know	Zero
Phone	Zero	Zero	Zero	Zero	Zero	Yes	Everyday	I don't know	I don't know	Zero	Zero	I don't know	Idon't know	Zero	Zero	Zero	Idon't know	I do nothing	Zero	Zero	Zero	I do nothing	Zero	Mosquito netting	Mosquito netting	Zero	Zero	Zero	Rain season	Yes	No	Ruminants	Ruminants	Zero	Zero	Zero	I don't know	Zero	Zero	Zero	Zero	Zero	Zero	Zero	Zero	Zero	I don't know	Fever	Zero
Phone	Zero	Zero	Zero	Zero	Zero	Yes	Everyday	Transmit pathogens	Malaria	Malaria	Zero	Zero	Idon't know	Zero	Zero	Zero	Idon't know	I do nothing	Zero	Zero	Zero	I do nothing	Zero	I dont know	0	Zero	Zero	I don't know	Dry season	No	No	I don't know	Zero	Zero	Zero	I don't know	I don't know	Zero	Zero	Zero	Zero	Zero	Zero	Zero	Zero	Zero	I don't know	I don't know	Zero
Phone	Zero	Zero	Zero	Zero	Zero	Yes	Everyday	I don't know	I don't know	Zero	Zero	I don't know	Idon't know	Zero	Zero	Zero	Idon't know	I do nothing	Zero	Zero	Zero	I do nothing	Zero	Mosquito netting	Mosquito netting	Zero	Zero	Zero	Dry season	Yes	Yes	Ruminants/humans	Ruminants	Humans	Zero	Zero	Headache/fever	Zero	Febrile fever	Headache	Zero	Zero	Zero	Zero	Zero	Zero	zero	Fetid diarrhoe/ mucopurulent discharge/sudden death	Zero
Zero	Zero	Zero	Gatherings	Zero	Zero	Yes	Everyday	I don't know	I don't know	Zero	Zero	I don't know	Idon't know	Zero	Zero	Zero	Idon't know	I do nothing	Zero	Zero	Zero	I do nothing	Zero	Mosquito netting	Mosquito netting	Zero	Zero	Zero	Rain season	No	No	I don't know	Zero	Zero	Zero	I don't know	I don't know	Zero	Zero	Zero	Zero	Zero	Zero	Zero	Zero	Zero	I don't know	I don't know	Zero
Zero	Zero	Zero	Gatherings	Zero	Zero	Yes	Everyday	Transmit pathogens	Malaria	Malaria	Zero	Zero	Idon't know	Zero	Zero	Zero	Idon't know	Kill as noticed	Zero	Zero	Zero	0	Kill as noticed	Mosquito netting	Mosquito netting	Zero	Zero	Zero	Rain season	Yes	Yes	Humans/Ruminants	Ruminants	Humans	Zero	Zero	Febrile fever/headache	Zero	Febrile fever	Headache	Zero	Zero	Zero	Zero	Zero	Zero	zero	Lacrimation/Lameness	Zero
Phone	Zero	Zero	Zero	Zero	Zero	Yes	Everyday	I don't know	I don't know	Zero	Zero	I don't know	Idon't know	Zero	Zero	Zero	Idon't know	I do nothing	Zero	Zero	Zero	I do nothing	Zero	Mosquito netting	Mosquito netting	Zero	Zero	Zero	Rain season	Yes	No	I don't know	Zero	Zero	Zero	I don't know	Febrile fever/headache	Zero	Febrile fever	Headache	Zero	Zero	Zero	Zero	Zero	Zero	zero	Haemorrhagic fever	Zero
Phone	Zero	Zero	Zero	Zero	Zero	Yes	Everyday	Transmit pathogens	Malaria	Malaria	Zero	Zero	Idon't know	Zero	Zero	Zero	Idon't know	I do nothing	Zero	Zero	Zero	I do nothing	Zero	Mosquito netting	Mosquito netting	Zero	Zero	Zero	Dry season	No	No	I don't know	Zero	Zero	Zero	I don't know	I don't know	Zero	Zero	Zero	Zero	Zero	Zero	Zero	Zero	Zero	I don't know	I don't know	Zero
Zero	Zero	Zero	Zero	Health servants	Veterinary servants	Yes	Everyday	Transmit pathogens	Malaria	Malaria	Zero	Zero	Idon't know	Zero	Zero	Zero	Idon't know	Bushes clearance	Zero	Bushes clearance	Zero	0	Zero	Mosquito netting	Mosquito netting	Zero	Zero	Zero	Rain season	Yes	Yes	Ruminants/humans	Ruminants	Humans	Zero	Zero	Headache/fever	Zero	Febrile fever	Headache	Zero	Zero	Zero	Zero	Zero	Zero	zero	Arbotion/in coordination/Mucopulurent discharge	Arbotion
Phone	Zero	Zero	Zero	Zero	Zero	Yes	Everyday	Transmit pathogens	Malaria	Malaria	Zero	Zero	Anopheles	Anopheles	Zero	Zero	0	Bushes clearance	Zero	Bushes clearance	Zero	0	Zero	Mosquito netting	Mosquito netting	Zero	Zero	Zero	Rain season	Yes	No	Ruminants	Ruminants	Zero	Zero	Zero	I don't know	Zero	Zero	Zero	Zero	Zero	Zero	Zero	Zero	Zero	I don't know	Arbotion/in coordination/Mucopulurent discharge	Arbotion
Phone	Zero	Zero	Zero	Zero	Zero	Yes	Everyday	Transmit pathogens	Malaria	Malaria	Zero	Zero	Idon't know	Zero	Zero	Zero	Idon't know	I do nothing	Zero	Zero	Zero	I do nothing	Zero	Mosquito netting	Mosquito netting	Zero	Zero	Zero	Rain season	No	No	I don't know	Zero	Zero	Zero	I don't know	I don't know	Zero	Zero	Zero	Zero	Zero	Zero	Zero	Zero	Zero	I don't know	Fever/Diarrhea	Zero
Phone	Zero	Zero	Zero	Zero	Zero	Yes	Everyday	Transmit pathogens	Malaria	Malaria	Zero	Zero	Idon't know	Zero	Zero	Zero	Idon't know	I do nothing	Zero	Zero	Zero	I do nothing	Zero	Mosquito netting	Mosquito netting	Zero	Zero	Zero	Rain season	No	No	I don't know	Zero	Zero	Zero	I don't know	Febrile fever/headache	Zero	Febrile fever	Headache	Zero	Zero	Zero	Zero	Zero	Zero	zero	Sudden death	Zero
Zero	Zero	Zero	Gatherings	Zero	Zero	Yes	Everyday	Transmit pathogens	Malaria	Malaria	Zero	Zero	Idon't know	Zero	Zero	Zero	Idon't know	I do nothing	Zero	Zero	Zero	I do nothing	Zero	Mosquito netting	Mosquito netting	Zero	Zero	Zero	Rain season	No	No	I don't know	Zero	Zero	Zero	I don't know	Febrile fever/headache	Zero	Febrile fever	Headache	Zero	Zero	Zero	Zero	Zero	Zero	zero	Arbotion/sudden death	Arbotion
Zero	Zero	Zero	Gatherings	Zero	Zero	Yes	Everyday	Transmit pathogens	Malaria	Malaria	Zero	Zero	Idon't know	Zero	Zero	Zero	Idon't know	I do nothing	Zero	Zero	Zero	I do nothing	Zero	Mosquito netting	Mosquito netting	Zero	Zero	Zero	Rain season	Yes	No	Ruminants	Ruminants	Zero	Zero	Zero	I don't know	Zero	Zero	Zero	Zero	Zero	Zero	Zero	Zero	Zero	I don't know	I don't know	Zero
Zero	Radio	Zero	Zero	Zero	Zero	Yes	Everyday	Transmit pathogens	Malaria	Malaria	Zero	Zero	Idon't know	Zero	Zero	Zero	Idon't know	Kill as noticed	Zero	Zero	Zero	0	Kill as noticed	Mosquito netting	Mosquito netting	Zero	Zero	Zero	Rain season	No	No	Ruminants	Ruminants	Zero	Zero	Zero	I don't know	Zero	Zero	Zero	Zero	Zero	Zero	Zero	Zero	Zero	I don't know	Arbotion/in coordination/Mucopulurent discharge	Arbotion
Phone	Zero	Zero	Zero	Zero	Zero	Yes	Everyday	Transmit pathogens	Malaria	Malaria	Zero	Zero	Idon't know	Zero	Zero	Zero	Idon't know	I do nothing	Zero	Zero	Zero	I do nothing	Zero	Mosquito netting	Mosquito netting	Zero	Zero	Zero	Rain season	Yes	Yes	Humans/Ruminants	Ruminants	Humans	Zero	Zero	Lethargy/headache	Zero	Zero	Headache	Zero	Zero	Zero	Zero	Lethargy	Zero	zero	Arbotion/fever	Arbotion
Phone	Zero	Zero	Zero	Zero	Zero	Yes	Everyday	Transmit pathogens	Malaria	Malaria	Zero	Zero	Idon't know	Zero	Zero	Zero	Idon't know	I do nothing	Zero	Zero	Zero	I do nothing	Zero	Mosquito netting	Mosquito netting	Zero	Zero	Zero	Rain season	No	No	I don't know	Zero	Zero	Zero	I don't know	I don't know	Zero	Zero	Zero	Zero	Zero	Zero	Zero	Zero	Zero	I don't know	Arbotion/fever	Arbotion
Zero	Zero	Zero	Gatherings	Zero	Zero	Yes	Everyday	Cause nuisance	I don't know	Zero	Zero	I don't know	Idon't know	Zero	Zero	Zero	Idon't know	I do nothing	Zero	Zero	Zero	I do nothing	Zero	Mosquito netting	Mosquito netting	Zero	Zero	Zero	Rain season	No	No	I don't know	Zero	Zero	Zero	I don't know	I don't know	Zero	Zero	Zero	Zero	Zero	Zero	Zero	Zero	Zero	I don't know	I don't know	Zero
Zero	Zero	Zero	Zero	Health servants	Veterinary servants	Yes	Everyday	Transmit pathogens	Malaria	Malaria	Zero	Zero	Anopheles/Culex	Anopheles	Culex	Zero	0	Eliminate stagnant water	Zero	Zero	Eliminate stagnant water	0	Zero	Mosquito netting	Mosquito netting	Zero	Zero	Zero	Rain season	Yes	No	I don't know	Zero	Zero	Zero	I don't know	I don't know	Zero	Zero	Zero	Zero	Zero	Zero	Zero	Zero	Zero	I don't know	arbotion/sudden death	Arbotion
Zero	Zero	Zero	Zero	Health servants	Veterinary servants	Yes	Everyday	Transmit pathogens	Malaria	Malaria	Zero	Zero	Anopheles/Culex	Anopheles	Culex	Zero	0	Eliminate stagnant water	Zero	Zero	Eliminate stagnant water	0	Zero	Mosquito netting	Mosquito netting	Zero	Zero	Zero	Rain season	Yes	No	I don't know	Zero	Zero	Zero	I don't know	I don't know	Zero	Zero	Zero	Zero	Zero	Zero	Zero	Zero	Zero	I don't know	fetid diarrhoe/suden death	Zero
Zero	Radio	Zero	Zero	Zero	Zero	Yes	Everyday	Transmit pathogens	Malaria	Malaria	Zero	Zero	Idon't know	Zero	Zero	Zero	Idon't know	I do nothing	Zero	Zero	Zero	I do nothing	Zero	Mosquito netting	Mosquito netting	Zero	Zero	Zero	Rain season	No	No	I don't know	Zero	Zero	Zero	I don't know	I don't know	Zero	Zero	Zero	Zero	Zero	Zero	Zero	Zero	Zero	I don't know	I don't know	Zero
Phone	Zero	Zero	Zero	Zero	Zero	Yes	Everyday	Transmit pathogens	Malaria	Malaria	Zero	Zero	Idon't know	Zero	Zero	Zero	Idon't know	I do nothing	Zero	Zero	Zero	I do nothing	Zero	Mosquito netting	Mosquito netting	Zero	Zero	Zero	Rain season	Yes	Yes	Humans/Ruminants	Ruminants	Humans	Zero	Zero	I don't know	Zero	Zero	Zero	Zero	Zero	Zero	Zero	Zero	Zero	I don't know	Fetid diarrhea/ arbotion/sudden death	Arbotion
Phone	Zero	Zero	Zero	Zero	Zero	Yes	Everyday	Transmit pathogens	Malaria	Malaria	Zero	Zero	Idon't know	Zero	Zero	Zero	Idon't know	I do nothing	Zero	Zero	Zero	I do nothing	Zero	Mosquito netting	Mosquito netting	Zero	Zero	Zero	Rain season	Yes	No	I don't know	Zero	Zero	Zero	I don't know	I don't know	Zero	Zero	Zero	Zero	Zero	Zero	Zero	Zero	Zero	I don't know	I don't know	Zero
Phone	Zero	Zero	Zero	Zero	Zero	Yes	Everyday	Transmit pathogens	Malaria	Malaria	Zero	Zero	Idon't know	Zero	Zero	Zero	Idon't know	I do nothing	Zero	Zero	Zero	I do nothing	Zero	Mosquito netting	Mosquito netting	Zero	Zero	Zero	Rain season	Yes	No	I don't know	Zero	Zero	Zero	I don't know	I don't know	Zero	Zero	Zero	Zero	Zero	Zero	Zero	Zero	Zero	I don't know	I don't know	Zero
Zero	Radio	Zero	Zero	Zero	Zero	Yes	Everyday	Transmit pathogens	Malaria	Malaria	Zero	Zero	Idon't know	Zero	Zero	Zero	Idon't know	I do nothing	Zero	Zero	Zero	I do nothing	Zero	Mosquito netting	Mosquito netting	Zero	Zero	Zero	Rain season	No	No	I don't know	Zero	Zero	Zero	I don't know	I don't know	Zero	Zero	Zero	Zero	Zero	Zero	Zero	Zero	Zero	I don't know	I don't know	Zero
Zero	Radio	Zero	Zero	Zero	Zero	Yes	Everyday	I don't know	I don't know	Zero	Zero	I don't know	Idon't know	Zero	Zero	Zero	Idon't know	I do nothing	Zero	Zero	Zero	I do nothing	Zero	I don?t know	0	Zero	Zero	I don't know	Dry season	Yes	No	Ruminants	Ruminants	Zero	Zero	Zero	I don't know	Zero	Zero	Zero	Zero	Zero	Zero	Zero	Zero	Zero	I don't know	Fetid diarrhoe/abortion/fever	Arbotion
Phone	Zero	Zero	Zero	Zero	Zero	Yes	Everyday	Transmit pathogens	Malaria	Malaria	Zero	Zero	Idon't know	Zero	Zero	Zero	Idon't know	I do nothing	Zero	Zero	Zero	I do nothing	Zero	Mosquito netting	Mosquito netting	Zero	Zero	Zero	Rain season	No	No	I don't know	Zero	Zero	Zero	I don't know	I don't know	Zero	Zero	Zero	Zero	Zero	Zero	Zero	Zero	Zero	I don't know	I don't know	Zero
Zero	Radio	Zero	Zero	Zero	Zero	Yes	Everyday	Transmit pathogens	Malaria	Malaria	Zero	Zero	Idon't know	Zero	Zero	Zero	Idon't know	I do nothing	Zero	Zero	Zero	I do nothing	Zero	Mosquito netting	Mosquito netting	Zero	Zero	Zero	Rain season	Yes	No	Ruminants	Ruminants	Zero	Zero	Zero	I don't know	Zero	Zero	Zero	Zero	Zero	Zero	Zero	Zero	Zero	I don't know	Lacrimation/Lameness	Zero
Phone	Zero	Zero	Zero	Zero	Zero	Yes	Everyday	Transmit pathogens	Malaria	Malaria	Zero	Zero	Idon't know	Zero	Zero	Zero	Idon't know	Bushes clearance	Zero	Bushes clearance	Zero	0	Zero	Mosquito netting	Mosquito netting	Zero	Zero	Zero	Rain season	No	No	Ruminants	Ruminants	Zero	Zero	Zero	I don't know	Zero	Zero	Zero	Zero	Zero	Zero	Zero	Zero	Zero	I don't know	Arbotion/fever	Arbotion
Zero	Radio	Zero	Zero	Zero	Zero	Yes	Everyday	Transmit pathogens	Malaria	Malaria	Zero	Zero	Aedes	Zero	Zero	Aedes	0	I do nothing	Zero	Zero	Zero	I do nothing	Zero	Mosquito netting	Mosquito netting	Zero	Zero	Zero	Rain season	Yes	Yes	Humans/Ruminants	Ruminants	Humans	Zero	Zero	Fever/headache	Zero	Febrile fever	Headache	Zero	Zero	Zero	Zero	Zero	Zero	zero	Fetid diarrhea/ arbotion	Arbotion
Zero	Radio	Zero	Zero	Zero	Zero	Yes	Everyday	Transmit pathogens	Malaria	Malaria	Zero	Zero	Anopheles	Anopheles	Zero	Zero	0	I do nothing	Zero	Zero	Zero	I do nothing	Zero	Mosquito netting	Mosquito netting	Zero	Zero	Zero	Rain season	Yes	Yes	Humans/Ruminants	Ruminants	Humans	Zero	Zero	Hemorrhagic fever/headache/muscle/joint pain	Hemorrhagic fever	Zero	Headache	Zero	Zero	Zero	Musclet pain	Zero	Zero	zero	In coordination/Arbotion/fever/ sudden death	Arbotion
Zero	Radio	Zero	Zero	Zero	Zero	Yes	Everyday	Transmit pathogens	Malaria	Malaria	Zero	Zero	Idon't know	Zero	Zero	Zero	Idon't know	I do nothing	Zero	Zero	Zero	I do nothing	Zero	Mosquito netting	Mosquito netting	Zero	Zero	Zero	Rain season	Yes	Yes	Humans/Ruminants	Ruminants	Humans	Zero	Zero	I don't know	Zero	Zero	Zero	Zero	Zero	Zero	Zero	Zero	Zero	I don't know	Fetid diarrhoe/death/fever	Zero
Zero	Radio	Zero	Zero	Zero	Zero	Yes	Everyday	Transmit pathogens	Malaria	Malaria	Zero	Zero	Idon't know	Zero	Zero	Zero	Idon't know	Bushes clearance	Zero	Bushes clearance	Zero	0	Zero	Mosquito netting	Mosquito netting	Zero	Zero	Zero	Rain season	Yes	Yes	Humans/Ruminants	Ruminants	Humans	Zero	Zero	I don't know	Zero	Zero	Zero	Zero	Zero	Zero	Zero	Zero	Zero	I don't know	Hemorrhagic fever/Lethargy	Zero
Zero	Radio	Zero	Zero	Zero	Zero	Yes	Everyday	Transmit pathogens	Malaria	Malaria	Zero	Zero	Idon't know	Zero	Zero	Zero	Idon't know	Bushes clearance	Zero	Bushes clearance	Zero	0	Zero	Mosquito netting	Mosquito netting	Zero	Zero	Zero	Rain season	Yes	Yes	Humans/Ruminants	Ruminants	Humans	Zero	Zero	I don't know	Zero	Zero	Zero	Zero	Zero	Zero	Zero	Zero	Zero	I don't know	Hemorrhagic fever/ High mortality of new bornes	Zero
Zero	Zero	Zero	Gatherings	Zero	Zero	Yes	Everyday	I don't know	Malaria	Malaria	Zero	Zero	Idon't know	Zero	Zero	Zero	Idon't know	I do nothing	Zero	Zero	Zero	I do nothing	Zero	Mosquito netting	Mosquito netting	Zero	Zero	Zero	Rain season	No	No	I don't know	Zero	Zero	Zero	I don't know	I don't know	Zero	Zero	Zero	Zero	Zero	Zero	Zero	Zero	Zero	I don't know	I don't know	Zero
Zero	Zero	Zero	Gatherings	Zero	Zero	Yes	Everyday	Transmit pathogens	Malaria	Malaria	Zero	Zero	Idon't know	Zero	Zero	Zero	Idon't know	I do nothing	Zero	Zero	Zero	I do nothing	Zero	Mosquito netting	Mosquito netting	Zero	Zero	Zero	Rain season	No	No	I don't know	Zero	Zero	Zero	I don't know	I don't know	Zero	Zero	Zero	Zero	Zero	Zero	Zero	Zero	Zero	I don't know	I don't know	Zero
Phone	Zero	Zero	Zero	Zero	Zero	Yes	Everyday	Cause nuisance	I don't know	Zero	Zero	I don't know	Idon't know	Zero	Zero	Zero	Idon't know	I do nothing	Zero	Zero	Zero	I do nothing	Zero	Mosquito netting	Mosquito netting	Zero	Zero	Zero	Rain season	Yes	Yes	Ruminants	Ruminants	Zero	Zero	Zero	I don't know	Zero	Zero	Zero	Zero	Zero	Zero	Zero	Zero	Zero	I don't know	Lameness/Fetid diarrhea/lacrimation	Zero
Zero	Zero	Zero	Zero	Health servants	Veterinary servants	Yes	Everyday	Transmit pathogens	Malaria	Malaria	Zero	Zero	Idon't know	Zero	Zero	Zero	Idon't know	I do nothing	Zero	Zero	Zero	I do nothing	Zero	Mosquito netting	Mosquito netting	Zero	Zero	Zero	Rain season	No	No	I don't know	Zero	Zero	Zero	I don't know	I don't know	Zero	Zero	Zero	Zero	Zero	Zero	Zero	Zero	Zero	I don't know	lameness/incoordination	Zero
Zero	Radio	Zero	Zero	Zero	Zero	Yes	Everyday	Transmit pathogens	Malaria	Malaria	Zero	Zero	Idon't know	Zero	Zero	Zero	Idon't know	I do nothing	Zero	Zero	Zero	I do nothing	Zero	Mosquito netting	Mosquito netting	Zero	Zero	Zero	Rain season	Yes	No	Ruminants	Ruminants	Zero	Zero	Zero	I don't know	Zero	Zero	Zero	Zero	Zero	Zero	Zero	Zero	Zero	I don't know	Arbotion/in coordination	Arbotion
Phone	Zero	Zero	Zero	Zero	Zero	Yes	Everyday	Transmit pathogens	Malaria	Malaria	Zero	Zero	Anopheles	Anopheles	Zero	Zero	0	I do nothing	Zero	Zero	Zero	I do nothing	Zero	Mosquito netting	Mosquito netting	Zero	Zero	Zero	Rain season	Yes	No	Ruminants	Ruminants	Zero	Zero	Zero	I don't know	Zero	Zero	Zero	Zero	Zero	Zero	Zero	Zero	Zero	I don't know	Hemorrhagic fever/ High mortality of new bornes/sudden death	Zero
Phone	Zero	Zero	Zero	Zero	Zero	Yes	Everyday	Transmit pathogens	Malaria	Malaria	Zero	Zero	Anopheles/Culex	Anopheles	Culex	Zero	0	Bushes clearance	Zero	Bushes clearance	Zero	0	Zero	Mosquito netting	Mosquito netting	Zero	Zero	Zero	Rain season	Yes	No	Humans/Ruminants	Ruminants	Humans	Zero	Zero	Febrile fever/headache	Zero	Febrile fever	Headache	Zero	Zero	Zero	Zero	Zero	Zero	zero	Hemorrhagic fever/arbotion	Arbotion
Zero	Zero	TV	Zero	Zero	Zero	Yes	Everyday	Transmit pathogens	Malaria	Malaria	Zero	Zero	Idon't know	Zero	Zero	Zero	Idon't know	I do nothing	Zero	Zero	Zero	I do nothing	Zero	Mosquito netting	Mosquito netting	Zero	Zero	Zero	Rain season	Yes	Yes	Humans/Ruminants	Ruminants	Humans	Zero	Zero	I don't know	Zero	Zero	Zero	Zero	Zero	Zero	Zero	Zero	Zero	I don't know	I don't know	Zero
Zero	Radio	TV	Zero	Zero	Zero	Yes	Everyday	Transmit pathogens	Malaria	Malaria	Zero	Zero	Idon't know	Zero	Zero	Zero	Idon't know	I do nothing	Zero	Zero	Zero	I do nothing	Zero	Mosquito netting	Mosquito netting	Zero	Zero	Zero	Rain season	Yes	No	Humans/Ruminants	Ruminants	Humans	Zero	Zero	I don't know	Zero	Zero	Zero	Zero	Zero	Zero	Zero	Zero	Zero	I don't know	Fever/mucopurulent discharge	Zero
Phone	Zero	Zero	Zero	Zero	Zero	Yes	Everyday	Transmit pathogens	Malaria	Malaria	Zero	Zero	Idon't know	Zero	Zero	Zero	Idon't know	Bushes clearance	Zero	Bushes clearance	Zero	0	Zero	Mosquito netting	Mosquito netting	Zero	Zero	Zero	Rain season	No	No	I don't know	Zero	Zero	Zero	I don't know	I don't know	Zero	Zero	Zero	Zero	Zero	Zero	Zero	Zero	Zero	I don't know	I don't know	Zero
Phone	Zero	Zero	Zero	Zero	Zero	Yes	Everyday	Transmit pathogens	Malaria	Malaria	Zero	Zero	Idon't know	Zero	Zero	Zero	Idon't know	Bushes clearance	Zero	Bushes clearance	Zero	0	Zero	Mosquito netting	Mosquito netting	Zero	Zero	Zero	Rain season	Yes	No	Ruminants	Ruminants	Zero	Zero	Zero	I don't know	Zero	Zero	Zero	Zero	Zero	Zero	Zero	Zero	Zero	I don't know	Fever	Zero
Phone	Zero	Zero	Zero	Zero	Zero	No	I don?t know	I don't know	I don't know	Zero	Zero	I don't know	Idon't know	Zero	Zero	Zero	Idon't know	I do nothing	Zero	Zero	Zero	I do nothing	Zero	I don?t know	0	Zero	Zero	I don't know	Dry season	No	No	I don't know	Zero	Zero	Zero	I don't know	I don't know	Zero	Zero	Zero	Zero	Zero	Zero	Zero	Zero	Zero	I don't know	I don't know	Zero
Zero	Zero	Zero	Gatherings	Zero	Zero	Yes	I don?t know	Transmit pathogens	Malaria	Malaria	Zero	Zero	Idon't know	Zero	Zero	Zero	Idon't know	I do nothing	Zero	Zero	Zero	I do nothing	Zero	Mosquito netting	Mosquito netting	Zero	Zero	Zero	Rain season	No	No	I don't know	Zero	Zero	Zero	I don't know	I don't know	Zero	Zero	Zero	Zero	Zero	Zero	Zero	Zero	Zero	I don't know	I don't know	Zero
Zero	Radio	Zero	Zero	Zero	Zero	Yes	Rarely	Transmit pathogens	Malaria	Malaria	Zero	Zero	Idon't know	Zero	Zero	Zero	Idon't know	I do nothing	Zero	Zero	Zero	I do nothing	Zero	Mosquito netting	Mosquito netting	Zero	Zero	Zero	Rain season	Yes	No	Ruminants	Ruminants	Zero	Zero	Zero	I don't know	Zero	Zero	Zero	Zero	Zero	Zero	Zero	Zero	Zero	I don't know	Arbotion/fever/sudden death	Arbotion
Zero	Radio	Zero	Zero	Zero	Zero	Yes	Rarely	I don't know	I don't know	Zero	Zero	I don't know	Idon't know	Zero	Zero	Zero	Idon't know	I do nothing	Zero	Zero	Zero	I do nothing	Zero	I don?t know	0	Zero	Zero	I don't know	Rain season	Yes	No	Ruminants	Ruminants	Zero	Zero	Zero	I don't know	Zero	Zero	Zero	Zero	Zero	Zero	Zero	Zero	Zero	I don't know	I don't know	Zero
Phone	Zero	Zero	Zero	Zero	Zero	Yes	Rarely	Cause nuisance	I don't know	Zero	Zero	I don't know	Idon't know	Zero	Zero	Zero	Idon't know	I do nothing	Zero	Zero	Zero	I do nothing	Zero	I don?t know	0	Zero	Zero	I don't know	Rain season	No	No	I don't know	Zero	Zero	Zero	I don't know	I don't know	Zero	Zero	Zero	Zero	Zero	Zero	Zero	Zero	Zero	I don't know	I don't know	Zero
Phone	Zero	Zero	Zero	Zero	Zero	Yes	Rarely	Transmit pathogens	Malaria	Malaria	Zero	Zero	Idon't know	Zero	Zero	Zero	Idon't know	I do nothing	Zero	Zero	Zero	I do nothing	Zero	Mosquito netting	Mosquito netting	Zero	Zero	Zero	Rain season	Yes	No	Ruminants	Ruminants	Zero	Zero	Zero	I don't know	Zero	Zero	Zero	Zero	Zero	Zero	Zero	Zero	Zero	I don't know	Fever	Zero
Zero	Zero	Zero	Gatherings	Zero	Zero	Yes	Rarely	Transmit pathogens	Malaria	Malaria	Zero	Zero	Idon't know	Zero	Zero	Zero	Idon't know	I do nothing	Zero	Zero	Zero	I do nothing	Zero	Mosquito netting	Mosquito netting	Zero	Zero	Zero	Rain season	No	No	I don't know	Zero	Zero	Zero	I don't know	I don't know	Zero	Zero	Zero	Zero	Zero	Zero	Zero	Zero	Zero	I don't know	I don't know	Zero
Phone	Radio	Zero	Zero	Zero	Zero	Yes	Rarely	Transmit pathogens	Malaria	Malaria	Zero	Zero	Idon't know	Zero	Zero	Zero	Idon't know	I do nothing	Zero	Zero	Zero	I do nothing	Zero	Mosquito netting	Mosquito netting	Zero	Zero	Zero	Rain season	Yes	No	I don't know	Zero	Zero	Zero	I don't know	I don't know	Zero	Zero	Zero	Zero	Zero	Zero	Zero	Zero	Zero	I don't know	I don't know	Zero
Zero	Zero	Zero	Zero	Health servants	Veterinary servants	Yes	Everyday	I don't know	I don't know	Zero	Zero	I don't know	Idon't know	Zero	Zero	Zero	Idon't know	I do nothing	Zero	Zero	Zero	I do nothing	Zero	Mosquito netting	Mosquito netting	Zero	Zero	Zero	Dry season	No	No	I don't know	Zero	Zero	Zero	I don't know	I don't know	Zero	Zero	Zero	Zero	Zero	Zero	Zero	Zero	Zero	I don't know	I don't know	Zero
Phone	Zero	Zero	Zero	Zero	Zero	Yes	Everyday	Transmit pathogens	Malaria	Malaria	Zero	Zero	Idon't know	Zero	Zero	Zero	Idon't know	I do nothing	Zero	Zero	Zero	I do nothing	Zero	Mosquito netting	Mosquito netting	Zero	Zero	Zero	Rain season	No	No	I don't know	Zero	Zero	Zero	I don't know	I don't know	Zero	Zero	Zero	Zero	Zero	Zero	Zero	Zero	Zero	I don't know	I don't know	Zero
Zero	Radio	Zero	Zero	Zero	Zero	Yes	Everyday	Transmit pathogens	Malaria	Malaria	Zero	Zero	Anopheles	Anopheles	Zero	Zero	0	Bushes clearance	Zero	Bushes clearance	Zero	0	Zero	Mosquito netting	Mosquito netting	Zero	Zero	Zero	Rain season	Yes	No	Ruminants	Ruminants	Zero	Zero	Zero	I don't know	Zero	Zero	Zero	Zero	Zero	Zero	Zero	Zero	Zero	I don't know	abortion/Mucopurulent discharge/Fetid diarhoea	Arbotion
Zero	Zero	Zero	Gatherings	Zero	Zero	Yes	Everyday	Transmit pathogens	Malaria	Malaria	Zero	Zero	Idon't know	Zero	Zero	Zero	Idon't know	I do nothing	Zero	Zero	Zero	I do nothing	Zero	Mosquito netting	Mosquito netting	Zero	Zero	Zero	Rain season	Yes	No	Ruminants	Ruminants	Zero	Zero	Zero	I don't know	Zero	Zero	Zero	Zero	Zero	Zero	Zero	Zero	Zero	I don't know	Fever	Zero
Phone	Zero	Zero	Zero	Zero	Zero	Yes	Everyday	Transmit pathogens	Malaria	Malaria	Zero	Zero	Idon't know	Zero	Zero	Zero	Idon't know	I do nothing	Zero	Zero	Zero	I do nothing	Zero	Mosquito netting	Mosquito netting	Zero	Zero	Zero	Rain season	No	No	I don't know	Zero	Zero	Zero	I don't know	I don't know	Zero	Zero	Zero	Zero	Zero	Zero	Zero	Zero	Zero	I don't know	I don't know	Zero
Phone	Zero	Zero	Zero	Zero	Zero	Yes	Everyday	Transmit pathogens	Malaria	Malaria	Zero	Zero	Idon't know	Zero	Zero	Zero	Idon't know	I do nothing	Zero	Zero	Zero	I do nothing	Zero	Mosquito netting	Mosquito netting	Zero	Zero	Zero	Rain season	No	No	I don't know	Zero	Zero	Zero	I don't know	I don't know	Zero	Zero	Zero	Zero	Zero	Zero	Zero	Zero	Zero	I don't know	I don't know	Zero
Zero	Radio	Zero	Zero	Zero	Zero	Yes	Everyday	Transmit pathogens	Malaria	Malaria	Zero	Zero	Anopheles	Anopheles	Zero	Zero	0	Bushes clearance	Zero	Bushes clearance	Zero	0	Zero	Mosquito netting	Mosquito netting	Zero	Zero	Zero	Rain season	Yes	No	Rodents/wildlife	Zero	Zero	Wild animals	Zero	I don't know	Zero	Zero	Zero	Zero	Zero	Zero	Zero	Zero	Zero	I don't know	I don't know	Zero
Zero	Radio	Zero	Zero	Zero	Zero	Yes	Everyday	Transmit pathogens	Malaria	Malaria	Zero	Zero	Idon't know	Zero	Zero	Zero	Idon't know	Use of insecticides sprays	Use of insecticides sprays	Zero	Zero	0	Zero	Mosquito netting	Mosquito netting	Zero	Zero	Zero	Rain season	No	No	I don't know	Zero	Zero	Zero	I don't know	I don't know	Zero	Zero	Zero	Zero	Zero	Zero	Zero	Zero	Zero	I don't know	I don't know	Zero
Zero	Radio	Zero	Zero	Zero	Zero	Yes	Everyday	Transmit pathogens	Malaria	Malaria	Zero	Zero	Idon't know	Zero	Zero	Zero	Idon't know	Bushes clearance	Use of insecticides sprays	Bushes clearance	Zero	0	Zero	Mosquito netting	Mosquito netting	Zero	Zero	Zero	Rain season	Yes	Yes	Humans/Ruminants	Ruminants	Humans	Zero	Zero	Febrile fever	Zero	Febrile fever	Zero	Zero	Backache	Zero	Zero	Zero	Zero	zero	Fever/mucopurulent discharge	Zero
Phone	Zero	Zero	Zero	Zero	Zero	Yes	Everyday	Cause nuisance	I don't know	Zero	Zero	I don't know	Idon't know	Zero	Zero	Zero	Idon't know	I do nothing	Zero	Zero	Zero	I do nothing	Zero	Mosquito netting	Mosquito netting	Zero	Zero	Zero	Rain season	No	No	I don't know	Zero	Zero	Zero	I don't know	I don't know	Zero	Zero	Zero	Zero	Zero	Zero	Zero	Zero	Zero	I don't know	I don't know	Zero
Zero	Zero	Zero	Gatherings	Zero	Zero	Yes	Everyday	I don't know	I don't know	Zero	Zero	I don't know	Idon't know	Zero	Zero	Zero	Idon't know	I do nothing	Zero	Zero	Zero	I do nothing	Zero	Mosquito netting	Mosquito netting	Zero	Zero	Zero	Rain season	No	No	I don't know	Zero	Zero	Zero	I don't know	I don't know	Zero	Zero	Zero	Zero	Zero	Zero	Zero	Zero	Zero	I don't know	I don't know	Zero
Phone	Zero	Zero	Zero	Zero	Zero	Yes	Everyday	Transmit pathogens	Malaria	Malaria	Zero	Zero	Idon't know	Zero	Zero	Zero	Idon't know	I do nothing	Zero	Zero	Zero	I do nothing	Zero	Mosquito netting	Mosquito netting	Zero	Zero	Zero	Rain season	Yes	Yes	Ruminants/humans	Ruminants	Humans	Zero	Zero	Fever/muscle/joint pain	Zero	Febrile fever	Zero	Zero	Zero	Joint pain	Musclet pain	Zero	Zero	zero	Fetid diarrhoe/abortion	Arbotion
Phone	Zero	Zero	Zero	Zero	Zero	Yes	Everyday	Transmit pathogens	Malaria	Malaria	Zero	Zero	Idon't know	Zero	Zero	Zero	Idon't know	I do nothing	Zero	Zero	Zero	I do nothing	Zero	Mosquito netting	Mosquito netting	Zero	Zero	Zero	Rain season	No	No	I don't know	Zero	Zero	Zero	I don't know	I don't know	Zero	Zero	Zero	Zero	Zero	Zero	Zero	Zero	Zero	I don't know	I don't know	Zero
Zero	Zero	Zero	Gatherings	Zero	Zero	Yes	Everyday	Transmit pathogens	Malaria	Malaria	Zero	Zero	Idon't know	Zero	Zero	Zero	Idon't know	I do nothing	Zero	Zero	Zero	I do nothing	Zero	Indoor	0	Zero	Indoor	Zero	Rain season	No	No	I don't know	Zero	Zero	Zero	I don't know	I don't know	Zero	Zero	Zero	Zero	Zero	Zero	Zero	Zero	Zero	I don't know	I don't know	Zero
Zero	Radio	Zero	Zero	Zero	Zero	Yes	Everyday	Transmit pathogens	malaria	malaria	Zero	Zero	Anopheles	Anopheles	Zero	Zero	0	Bushes clearance	Zero	Bushes clearance	Zero	0	Zero	Mosquito netting	Mosquito netting	Zero	Zero	Zero	Rain season	Yes	Yes	Humans/Ruminants	Ruminants	Humans	Zero	Zero	Lethargy/headache/muscle pain	Zero	Zero	Headache	Zero	Zero	Zero	Musclet pain	Lethargy	Zero	zero	Hemorrhagic fever/arbotion	Arbotion
Phone	Zero	Zero	Zero	Zero	Zero	Yes	Everyday	Transmit pathogens	Malaria	Malaria	Zero	Zero	Idon't know	Zero	Zero	Zero	Idon't know	I do nothing	Zero	Zero	Zero	I do nothing	Zero	Mosquito netting	Mosquito netting	Zero	Zero	Zero	Rain season	No	No	I don't know	Zero	Zero	Zero	I don't know	I don't know	Zero	Zero	Zero	Zero	Zero	Zero	Zero	Zero	Zero	I don't know	I don't know	Zero
Zero	Zero	Zero	Gatherings	Zero	Zero	Yes	I don?t know	I don't know	I don't know	Zero	Zero	I don't know	Idon't know	Zero	Zero	Zero	Idon't know	I do nothing	Zero	Zero	Zero	I do nothing	Zero	Mosquito netting	Mosquito netting	Zero	Zero	Zero	Rain season	No	No	I don't know	Zero	Zero	Zero	I don't know	I don't know	Zero	Zero	Zero	Zero	Zero	Zero	Zero	Zero	Zero	I don't know	I don't know	Zero
Phone	Zero	Zero	Zero	Zero	Zero	Yes	I don?t know	Transmit pathogens	Malaria	Malaria	Zero	Zero	Idon't know	Zero	Zero	Zero	Idon't know	I do nothing	Zero	Zero	Zero	I do nothing	Zero	Mosquito netting	Mosquito netting	Zero	Zero	Zero	Rain season	Yes	Yes	Ruminants	Ruminants	Zero	Zero	Zero	I don't know	Zero	Zero	Zero	Zero	Zero	Zero	Zero	Zero	Zero	I don't know	I don't know	Zero
Phone	Zero	Zero	Zero	Zero	Zero	Yes	I don?t know	Transmit pathogens	Malaria	Malaria	Zero	Zero	Idon't know	Zero	Zero	Zero	Idon't know	I do nothing	Zero	Zero	Zero	I do nothing	Zero	Mosquito netting	Mosquito netting	Zero	Zero	Zero	Rain season	No	No	I don't know	Zero	Zero	Zero	I don't know	I don't know	Zero	Zero	Zero	Zero	Zero	Zero	Zero	Zero	Zero	I don't know	I don't know	Zero
Zero	Zero	Zero	Zero	Health servants	Veterinary servants	Yes	Rarely	Transmit pathogens	Malaria	Malaria	Zero	Zero	Idon't know	Zero	Zero	Zero	Idon't know	I do nothing	Zero	Zero	Zero	I do nothing	Zero	Mosquito netting	Mosquito netting	Zero	Zero	Zero	Rain season	No	No	I don't know	Zero	Zero	Zero	I don't know	I don't know	Zero	Zero	Zero	Zero	Zero	Zero	Zero	Zero	Zero	I don't know	I don't know	Zero
Phone	Zero	Zero	Zero	Zero	Zero	Yes	Rarely	Transmit pathogens	Malaria	Malaria	Zero	Zero	Idon't know	Zero	Zero	Zero	Idon't know	I do nothing	Zero	Zero	Zero	I do nothing	Zero	Mosquito netting	Mosquito netting	Zero	Zero	Zero	Rain season	Yes	Yes	Humans/Ruminants	Ruminants	Humans	Zero	Zero	Joint pain/Lethargy	Zero	Zero	Zero	Zero	Zero	Joint pain	Zero	Lethargy	Zero	zero	Fever/Diarrhea	Zero
Zero	Zero	Zero	Gatherings	Zero	Zero	Yes	Rarely	Transmit pathogens	Malaria	Malaria	Zero	Zero	Idon't know	Zero	Zero	Zero	Idon't know	I do nothing	Zero	Zero	Zero	I do nothing	Zero	Mosquito netting	Mosquito netting	Zero	Zero	Zero	Rain season	No	No	I don't know	Zero	Zero	Zero	I don't know	I don't know	Zero	Zero	Zero	Zero	Zero	Zero	Zero	Zero	Zero	I don't know	I don't know	Zero
Zero	Zero	Zero	Gatherings	Zero	Zero	Yes	Rarely	Transmit pathogens	Malaria	Malaria	Zero	Zero	Idon't know	Zero	Zero	Zero	Idon't know	I do nothing	Zero	Zero	Zero	I do nothing	Zero	Mosquito netting	Mosquito netting	Zero	Zero	Zero	Rain season	No	No	I don't know	Zero	Zero	Zero	I don't know	I don't know	Zero	Zero	Zero	Zero	Zero	Zero	Zero	Zero	Zero	I don't know	I don't know	Zero
Zero	Zero	Zero	Gatherings	Zero	Zero	Yes	Rarely	Transmit pathogens	Malaria	Malaria	Zero	Zero	Idon't know	Zero	Zero	Zero	Idon't know	I do nothing	Zero	Zero	Zero	I do nothing	Zero	Mosquito netting	Mosquito netting	Zero	Zero	Zero	Rain season	No	No	I don't know	Zero	Zero	Zero	I don't know	I don't know	Zero	Zero	Zero	Zero	Zero	Zero	Zero	Zero	Zero	I don't know	I don't know	Zero
Phone	Zero	Zero	Zero	Zero	Zero	Yes	Rarely	Transmit pathogens	Malaria	Malaria	Zero	Zero	Idon't know	Zero	Zero	Zero	Idon't know	I do nothing	Zero	Zero	Zero	I do nothing	Zero	Indoor	0	Zero	Indoor	Zero	Rain season	Yes	Yes	Humans/Ruminants	Ruminants	Humans	Zero	Zero	Fever/ Muscle pain	Zero	Febrile fever	Zero	Zero	Zero	Zero	Musclet pain	Zero	Zero	zero	Fever	Zero
Phone	Zero	Zero	Zero	Zero	Zero	Yes	I don?t know	I don't know	I don't know	Zero	Zero	I don't know	Idon't know	Zero	Zero	Zero	Idon't know	I do nothing	Zero	Zero	Zero	I do nothing	Zero	Indoor	0	Zero	Indoor	Zero	Rain season	No	No	I don't know	Zero	Zero	Zero	I don't know	I don't know	Zero	Zero	Zero	Zero	Zero	Zero	Zero	Zero	Zero	I don't know	I don't know	Zero
Zero	Radio	Zero	Zero	Zero	Zero	Yes	Everyday	Transmit pathogens	Malaria	Malaria	Zero	Zero	Idon't know	Zero	Zero	Zero	Idon't know	Bushes clearance	Zero	Bushes clearance	Zero	0	Zero	I don?t know	0	Zero	Zero	I don't know	Rain season	No	No	I don't know	Zero	Zero	Zero	I don't know	I don't know	Zero	Zero	Zero	Zero	Zero	Zero	Zero	Zero	Zero	I don't know	I don't know	Zero
Phone	Zero	Zero	Zero	Zero	Zero	Yes	Everyday	Transmit pathogens	Malaria	Malaria	Zero	Zero	Idon't know	Zero	Zero	Zero	Idon't know	I do nothing	Zero	Zero	Zero	I do nothing	Zero	Mosquito netting	Mosquito netting	Zero	Zero	Zero	Rain season	Yes	Yes	Humans/Ruminants	Ruminants	Humans	Zero	Zero	Fever/muscle/joint pain	Zero	Febrile fever	Zero	Zero	Zero	Joint pain	Musclet pain	Zero	Zero	zero	Fetid diarrhoe	Zero
Phone	Zero	Zero	Zero	Zero	Zero	Yes	Everyday	Transmit pathogens	Malaria	Malaria	Zero	Zero	Idon't know	Zero	Zero	Zero	Idon't know	I do nothing	Zero	Zero	Zero	I do nothing	Zero	Mosquito netting	Mosquito netting	Zero	Zero	Zero	Rain season	No	No	I don't know	Zero	Zero	Zero	I don't know	I don't know	Zero	Zero	Zero	Zero	Zero	Zero	Zero	Zero	Zero	I don't know	I don't know	Zero
Phone	Zero	Zero	Zero	Zero	Zero	Yes	Everyday	I don't know	I don't know	Zero	Zero	I don't know	Idon't know	Zero	Zero	Zero	Idon't know	I do nothing	Zero	Zero	Zero	I do nothing	Zero	I don?t know	0	Zero	Zero	I don't know	Dry season	No	No	I don't know	Zero	Zero	Zero	I don't know	I don't know	Zero	Zero	Zero	Zero	Zero	Zero	Zero	Zero	Zero	I don't know	I don't know	Zero
Zero	Radio	Zero	Zero	Zero	Zero	Yes	Everyday	Transmit pathogens	Malaria	Malaria	Zero	Zero	Idon't know	Zero	Zero	Zero	Idon't know	Bushes clearance	Zero	Bushes clearance	Zero	0	Zero	Mosquito netting	Mosquito netting	Zero	Zero	Zero	Rain season	Yes	Yes	Humans/Ruminants	Ruminants	Humans	Zero	Zero	Fever/headache	Zero	Febrile fever	Headache	Zero	Zero	Zero	Zero	Zero	Zero	zero	Fetid diarrhea/ arbotion/sudden death	Arbotion
Phone	Zero	Zero	Zero	Zero	Zero	Yes	Everyday	Cause nuisance	Malaria	Malaria	Zero	Zero	Idon't know	Zero	Zero	Zero	Idon't know	I do nothing	Zero	Zero	Zero	I do nothing	Zero	Indoor	0	Zero	Indoor	Zero	Rain season	No	No	I don't know	Zero	Zero	Zero	I don't know	I don't know	Zero	Zero	Zero	Zero	Zero	Zero	Zero	Zero	Zero	I don't know	I don't know	Zero
Zero	Radio	Zero	Zero	Zero	Zero	Yes	Everyday	Transmit pathogens	Malaria	Malaria	Zero	Zero	Idon't know	Zero	Zero	Zero	Idon't know	I do nothing	Zero	Zero	Zero	I do nothing	Zero	Mosquito netting	Mosquito netting	Zero	Zero	Zero	Rain season	No	No	I don't know	Zero	Zero	Zero	I don't know	I don't know	Zero	Zero	Zero	Zero	Zero	Zero	Zero	Zero	Zero	I don't know	I don't know	Zero
Zero	Radio	Zero	Zero	Zero	Zero	Yes	Everyday	Transmit pathogens	Malaria	Malaria	Zero	Zero	Idon't know	Zero	Zero	Zero	Idon't know	I do nothing	Zero	Zero	Zero	I do nothing	Zero	Mosquito netting	Mosquito netting	Zero	Zero	Zero	Rain season	Yes	No	Ruminants	Ruminants	Zero	Zero	Zero	I don't know	Zero	Zero	Zero	Zero	Zero	Zero	Zero	Zero	Zero	I don't know	I don't know	Zero
Zero	Zero	TV	Zero	Zero	Zero	Yes	Everyday	Transmit pathogens	Malaria	Malaria	Zero	Zero	Idon't know	Zero	Zero	Zero	Idon't know	I do nothing	Zero	Zero	Zero	I do nothing	Zero	Mosquito netting	Mosquito netting	Zero	Zero	Zero	Rain season	Yes	No	I don't know	Zero	Zero	Zero	I don't know	I don't know	Zero	Zero	Zero	Zero	Zero	Zero	Zero	Zero	Zero	I don't know	I don't know	Zero
Phone	Zero	Zero	Zero	Zero	Zero	Yes	I don?t know	I don't know	I don't know	Zero	Zero	I don't know	Idon't know	Zero	Zero	Zero	Idon't know	I do nothing	Zero	Zero	Zero	I do nothing	Zero	I don?t know	0	Zero	Zero	I don't know	Dry season	No	No	I don't know	Zero	Zero	Zero	I don't know	I don't know	Zero	Zero	Zero	Zero	Zero	Zero	Zero	Zero	Zero	I don't know	Fever/arbotion	Arbotion
Zero	Radio	Zero	Zero	Zero	Zero	Yes	I don?t know	Transmit pathogens	Malaria	Malaria	Zero	Zero	Anopheles	Anopheles	Zero	Zero	0	I do nothing	Zero	Zero	Zero	I do nothing	Zero	Mosquito netting	Mosquito netting	Zero	Zero	Zero	Rain season	No	No	I don't know	Zero	Zero	Zero	I don't know	I don't know	Zero	Zero	Zero	Zero	Zero	Zero	Zero	Zero	Zero	I don't know	I don't know	Zero
Zero	Radio	Zero	Zero	Zero	Zero	Yes	I don?t know	Transmit pathogens	Malaria	Malaria	Zero	Zero	Anopheles	Anopheles	Zero	Zero	0	Bushes clearance	Use of insecticides sprays	Bushes clearance	Zero	0	Zero	Mosquito netting/Indoor	Mosquito netting	Zero	Zero	Zero	Rain season	Yes	Yes	Ruminnts/wildlife	Ruminants	Zero	Wild animals	Zero	Headache/fever	Zero	Febrile fever	Headache	Zero	Zero	Zero	Zero	Zero	Zero	zero	Fever/mucopurulent discharge/sudden death	Zero
Zero	Radio	Zero	Zero	Zero	Zero	Yes	I don?t know	Transmit pathogens	Malaria	Malaria	Zero	Zero	Anopheles	Anopheles	Zero	Zero	0	I do nothing	Zero	Zero	Zero	I do nothing	Zero	Mosquito netting	Mosquito netting	Zero	Zero	Zero	Rain season	Yes	Yes	Humans/ruminants	Ruminants	Humans	Zero	Zero	Hemorrhagic fever	Hemorrhagic fever	Zero	Zero	Zero	Zero	Zero	Zero	Zero	Zero	zero	Fever	Zero
Zero	Radio	Zero	Zero	Zero	Zero	Yes	Rarely	Transmit pathogens	I don't know	Zero	Zero	I don't know	Idon't know	Zero	Zero	Zero	Idon't know	I do nothing	Zero	Zero	Zero	I do nothing	Zero	Mosquito netting	Mosquito netting	Zero	Zero	Zero	Dry season	No	No	I don't know	Zero	Zero	Zero	I don't know	I don't know	Zero	Zero	Zero	Zero	Zero	Zero	Zero	Zero	Zero	I don't know	I don't know	Zero
Zero	Radio	Zero	Zero	Zero	Zero	Yes	Rarely	Cause nuisance	Malaria	Malaria	Zero	Zero	Idon't know	Zero	Zero	Zero	Idon't know	I do nothing	Zero	Zero	Zero	I do nothing	Zero	Mosquito netting	Mosquito netting	Zero	Zero	Zero	Rain season	Yes	Yes	Humans/Ruminants	Ruminants	Humans	Zero	Zero	Febrile fever/joint pain	Zero	Febrile fever	Zero	Zero	Zero	Joint pain	Zero	Zero	Zero	zero	Fever/abortion	Arbotion
Phone	Zero	Zero	Zero	Zero	Zero	Yes	Rarely	Cause nuisance	Malaria	Malaria	Zero	Zero	Idon't know	Zero	Zero	Zero	Idon't know	I do nothing	Zero	Zero	Zero	I do nothing	Zero	Mosquito netting	Mosquito netting	Zero	Zero	Zero	Rain season	No	No	I don't know	Zero	Zero	Zero	I don't know	I don't know	Zero	Zero	Zero	Zero	Zero	Zero	Zero	Zero	Zero	I don't know	I don't know	Zero
Zero	Zero	Zero	Gatherings	Zero	Zero	Yes	Everyday	Transmit pathogens	Malaria	Malaria	Zero	Zero	Idon't know	Zero	Zero	Zero	Idon't know	I do nothing	Zero	Zero	Zero	I do nothing	Zero	Mosquito netting	Mosquito netting	Zero	Zero	Zero	Rain season	Yes	No	Ruminants	Ruminants	Zero	Zero	Zero	I don't know	Zero	Zero	Zero	Zero	Zero	Zero	Zero	Zero	Zero	I don't know	Arbotion/fever	Arbotion
Zero	Zero	Zero	Zero	Health servants	Veterinary servants	Yes	Everyday	Transmit pathogens	Malaria	Malaria	Zero	Zero	Idon't know	Zero	Zero	Zero	Idon't know	I do nothing	Zero	Zero	Zero	I do nothing	Zero	I don?t know	0	Zero	Zero	I don't know	Rain season	Yes	No	Ruminants	Ruminants	Zero	Zero	Zero	I don't know	Zero	Zero	Zero	Zero	Zero	Zero	Zero	Zero	Zero	I don't know	Hemorrhagic fever/mucopurulent discharge/sudden death	Zero
Zero	Zero	Zero	Gatherings	Zero	Zero	Yes	Everyday	Transmit pathogens	Malaria	Malaria	Zero	Zero	Idon't know	Zero	Zero	Zero	Idon't know	I do nothing	Zero	Zero	Zero	I do nothing	Zero	I don?t know	0	Zero	Zero	I don't know	Rain season	Yes	No	Ruminants	Ruminants	Zero	Zero	Zero	I don't know	Zero	Zero	Zero	Zero	Zero	Zero	Zero	Zero	Zero	I don't know	Arbotion/fever	Arbotion
Zero	Zero	Zero	Gatherings	Zero	Zero	Yes	Everyday	Transmit pathogens	Malaria	Malaria	Zero	Zero	Idon't know	Zero	Zero	Zero	Idon't know	Bushes clearance	Zero	Bushes clearance	Zero	0	Zero	I don?t know	0	Zero	Zero	I don't know	Rain season	Yes	No	Ruminants	Ruminants	Zero	Zero	Zero	I don't know	Zero	Zero	Zero	Zero	Zero	Zero	Zero	Zero	Zero	I don't know	Fetid diarrhoe/abortion	Arbotion
Zero	Zero	Zero	Zero	Health servants	Veterinary servants	Yes	Everyday	Transmit pathogens	Malaria	Malaria	Zero	Zero	Idon't know	Zero	Zero	Zero	Idon't know	I do nothing	Zero	Zero	Zero	I do nothing	Zero	Mosquito netting	Mosquito netting	Zero	Zero	Zero	Rain season	No	No	I don't know	Zero	Zero	Zero	I don't know	I don't know	Zero	Zero	Zero	Zero	Zero	Zero	Zero	Zero	Zero	I don't know	I don't know	Zero
Phone	Zero	Zero	Zero	Zero	Zero	Yes	Everyday	Transmit pathogens	Malaria	Malaria	Zero	Zero	Idon't know	Zero	Zero	Zero	Idon't know	Bushes clearance	Zero	Bushes clearance	Zero	0	Zero	Mosquito netting	Mosquito netting	Zero	Zero	Zero	Rain season	No	No	I don't know	Zero	Zero	Zero	I don't know	I don't know	Zero	Zero	Zero	Zero	Zero	Zero	Zero	Lethargy	Zero	zero	Fever	Zero
Phone	Zero	Zero	Zero	Zero	Zero	Yes	Everyday	Transmit pathogens	Malaria	Malaria	Zero	Zero	Idon't know	Zero	Zero	Zero	Idon't know	I do nothing	Zero	Zero	Zero	I do nothing	Zero	Mosquito netting	Mosquito netting	Zero	Zero	Zero	Rain season	Yes	No	Ruminants	Ruminants	Zero	Zero	Zero	I don't know	Zero	Zero	Zero	Zero	Zero	Zero	Zero	Zero	Zero	I don't know	Hemorrhagic fever/mucopurulent discharge	Zero
Phone	Zero	Zero	Zero	Zero	Zero	Yes	Everyday	Cause nuisance	I don't know	Zero	Zero	I don't know	Idon't know	Zero	Zero	Zero	Idon't know	I do nothing	Zero	Zero	Zero	I do nothing	Zero	Mosquito netting	Mosquito netting	Zero	Zero	Zero	Rain season	Yes	No	Ruminants	Ruminants	Zero	Zero	Zero	I don't know	Zero	Zero	Zero	Zero	Zero	Zero	Zero	Zero	Zero	I don't know	Hemorrhagic fever/mucopurulent discharge	Zero
Zero	Zero	Zero	Gatherings	Zero	Zero	Yes	Everyday	Transmit pathogens	Malaria	Malaria	Zero	Zero	Idon't know	Zero	Zero	Zero	Idon't know	I do nothing	Zero	Zero	Zero	I do nothing	Zero	Mosquito netting	Mosquito netting	Zero	Zero	Zero	Rain season	No	No	I don't know	Zero	Zero	Zero	I don't know	I don't know	Zero	Zero	Zero	Zero	Zero	Zero	Zero	Zero	Zero	I don't know	I don't know	Zero
Phone	Zero	Zero	Zero	Zero	Zero	Yes	Everyday	Cause nuisance	I don't know	Zero	Zero	I don't know	Idon't know	Zero	Zero	Zero	Idon't know	I do nothing	Zero	Zero	Zero	I do nothing	Zero	Mosquito netting	Mosquito netting	Zero	Zero	Zero	Rain season	No	No	I don't know	Zero	Zero	Zero	I don't know	I don't know	Zero	Zero	Zero	Zero	Zero	Zero	Zero	Zero	Zero	I don't know	I don't know	Zero
Phone	Zero	Zero	Zero	Zero	Zero	Yes	Everyday	Transmit pathogens	Malaria	Malaria	Zero	Zero	Idon't know	Zero	Zero	Zero	Idon't know	I do nothing	Zero	Zero	Zero	I do nothing	Zero	Mosquito netting	Mosquito netting	Zero	Zero	Zero	Rain season	Yes	Yes	Humans/Ruminants	Ruminants	Humans	Zero	Zero	Febrile fever/headache/convulsion	Zero	Febrile fever	Headache	Zero	Zero	Zero	Zero	Zero	Zero	zero	Hemorrhagic fever/Fetid diarrhoe/Arbotion/Lameness	Zero
Phone	Zero	Zero	Zero	Zero	Zero	Yes	Everyday	Transmit pathogens	Malaria	Malaria	Zero	Zero	Idon't know	Zero	Zero	Zero	Idon't know	I do nothing	Zero	Zero	Zero	I do nothing	Zero	Mosquito netting	Mosquito netting	Zero	Zero	Zero	Rain season	No	No	I don't know	Zero	Zero	Zero	I don't know	I don't know	Zero	Zero	Zero	Zero	Zero	Zero	Zero	Zero	Zero	I don't know	I don't know	Zero
Zero	Zero	Zero	Gatherings	Zero	Zero	Yes	Everyday	Transmit pathogens	Malaria	Malaria	Zero	Zero	Idon't know	Zero	Zero	Zero	Idon't know	I do nothing	Zero	Zero	Zero	I do nothing	Zero	Mosquito netting	Mosquito netting	Zero	Zero	Zero	Rain season	No	No	I don't know	Zero	Zero	Zero	I don't know	I don't know	Zero	Zero	Zero	Zero	Zero	Zero	Zero	Zero	Zero	I don't know	I don't know	Zero
Phone	Zero	Zero	Zero	Zero	Zero	Yes	Everyday	Transmit pathogens	Malaria	Malaria	Zero	Zero	Idon't know	Zero	Zero	Zero	Idon't know	I do nothing	Zero	Zero	Zero	I do nothing	Zero	Mosquito netting	Mosquito netting	Zero	Zero	Zero	Rain season	Yes	Yes	Humans/Ruminants	Ruminants	Humans	Zero	Zero	Febrile fever/headache	Zero	Febrile fever	Headache	Zero	Zero	Zero	Zero	Zero	Zero	zero	In coordination/Arbotion/haemorrhagic fever	Arbotion
Phone	Zero	Zero	Zero	Zero	Zero	Yes	Everyday	Cause nuisance	Malaria	Malaria	Zero	Zero	Idon't know	Zero	Zero	Zero	Idon't know	I do nothing	Zero	Zero	Zero	I do nothing	Zero	Mosquito netting	Mosquito netting	Zero	Zero	Zero	Rain season	No	No	I don't know	Zero	Zero	Zero	I don't know	I don't know	Zero	Zero	Zero	Zero	Zero	Zero	Zero	Zero	Zero	I don't know	I don't know	Zero
Phone	Zero	Zero	Zero	Zero	Zero	Yes	Everyday	Transmit pathogens	Malaria	Malaria	Zero	Zero	Idon't know	Zero	Zero	Zero	Idon't know	I do nothing	Zero	Zero	Zero	I do nothing	Zero	I don?t know	0	Zero	Zero	I don't know	Rain season	No	No	I don't know	Zero	Zero	Zero	I don't know	I don't know	Zero	Zero	Zero	Zero	Zero	Zero	Zero	Zero	Zero	I don't know	I don't know	Zero
Phone	Zero	Zero	Zero	Zero	Zero	Yes	Everyday	Transmit pathogens	Malaria	Malaria	Zero	Zero	Idon't know	Zero	Zero	Zero	Idon't know	I do nothing	Zero	Zero	Zero	I do nothing	Zero	I don?t know	0	Zero	Zero	I don't know	Rain season	No	No	I don't know	Zero	Zero	Zero	I don't know	I don't know	Zero	Zero	Zero	Zero	Zero	Zero	Zero	Zero	Zero	I don't know	I don't know	Zero
Phone	Zero	Zero	Zero	Zero	Zero	Yes	Everyday	I don't know	I don't know	Zero	Zero	I don't know	Idon't know	Zero	Zero	Zero	Idon't know	I do nothing	Zero	Zero	Zero	I do nothing	Zero	Mosquito netting	Mosquito netting	Zero	Zero	Zero	Rain season	Yes	No	Ruminants	Ruminants	Zero	Zero	Zero	I don't know	Zero	Zero	Zero	Zero	Zero	Zero	Zero	Zero	Zero	I don't know	Fetid diarrhoe/incoordition	Zero
Phone	Zero	Zero	Zero	Zero	Zero	Yes	Everyday	Transmit pathogens	Malaria	Malaria	Zero	Zero	Idon't know	Zero	Zero	Zero	Idon't know	Bushes clearance	Zero	Bushes clearance	Zero	0	Zero	Mosquito netting	Mosquito netting	Zero	Zero	Zero	Rain season	Yes	Yes	Humans/Ruminants	Ruminants	Humans	Zero	Zero	I don't know	Zero	Zero	Zero	Zero	Zero	Zero	Zero	Lethargy	Zero	zero	Fever	Zero
Phone	Zero	Zero	Zero	Zero	Zero	Yes	Everyday	Transmit pathogens	Malaria	Malaria	Zero	Zero	Anopheles	Anopheles	Zero	Zero	0	Bushes clearance	Zero	Bushes clearance	Zero	0	Zero	Mosquito netting	Mosquito netting	Zero	Zero	Zero	Rain season	No	No	I don't know	Zero	Zero	Zero	I don't know	I don't know	Zero	Zero	Zero	Zero	Zero	Zero	Zero	Lethargy	Zero	zero	Fever	Zero
Phone	Zero	Zero	Zero	Zero	Zero	Yes	Everyday	Cause nuisance	Malaria	Malaria	Zero	Zero	Idon't know	Zero	Zero	Zero	Idon't know	Insecticide sprays/bush clearance	Use of insecticides sprays	Bushes clearance	Zero	0	Zero	Mosquito netting	Mosquito netting	Zero	Zero	Zero	Rain season	Yes	Yes	Humans/Ruminants	Ruminants	Humans	Zero	Zero	Febrile fever/headache	Zero	Febrile fever	Headache	Zero	Zero	Zero	Zero	Zero	Zero	zero	Hemorrhagic fever	Zero
Phone	Zero	Zero	Zero	Zero	Zero	Yes	Everyday	Transmit pathogens	Malaria	Malaria	Zero	Zero	Anopheles	Anopheles	Zero	Zero	0	Use of insecticides sprays	Use of insecticides sprays	Zero	Zero	0	Zero	Mosquito netting	Mosquito netting	Zero	Zero	Zero	Rain season	Yes	Yes	Ruminants	Ruminants	Zero	Zero	Zero	I don't know	Zero	Zero	Zero	Zero	Zero	Zero	Zero	Zero	Zero	I don't know	Fever	Zero
Phone	Zero	Zero	Zero	Zero	Zero	Yes	Everyday	Transmit pathogens	Malaria	Malaria	Zero	Zero	Idon't know	Zero	Zero	Zero	Idon't know	I do nothing	Zero	Zero	Zero	I do nothing	Zero	Indoor	0	Zero	Indoor	Zero	Dry season	No	No	I don't know	Zero	Zero	Zero	I don't know	I don't know	Zero	Zero	Zero	Zero	Zero	Zero	Zero	Zero	Zero	I don't know	I don't know	Zero
Zero	Radio	Zero	Zero	Zero	Zero	Yes	Everyday	Transmit pathogens	Malaria	Malaria	Zero	Zero	Idon't know	Zero	Zero	Zero	Idon't know	I do nothing	Zero	Zero	Zero	I do nothing	Zero	Indoor	0	Zero	Indoor	Zero	Rain season	Yes	Yes	Ruminants	Ruminants	Zero	Zero	Zero	I don't know	Zero	Zero	Zero	Zero	Zero	Zero	Zero	Zero	Zero	I don't know	I don't know	Zero
Zero	Radio	Zero	Zero	Zero	Zero	Yes	Everyday	Transmit pathogens	Malaria	Malaria	Zero	Zero	Idon't know	Zero	Zero	Zero	Idon't know	Bushes clearance	Zero	Bushes clearance	Zero	0	Zero	Mosquito netting	Mosquito netting	Zero	Zero	Zero	Rain season	Yes	Yes	Ruminants	Ruminants	Zero	Zero	Zero	I don't know	Zero	Zero	Zero	Zero	Zero	Zero	Zero	Zero	Zero	I don't know	Abortion	Arbotion
Zero	Zero	Zero	Zero	Health servants	Veterinary servants	Yes	Everyday	Transmit pathogens	Malaria	Malaria	Zero	Zero	Idon't know	Zero	Zero	Zero	Idon't know	Use of insecticides sprays	Use of insecticides sprays	Zero	Zero	0	Zero	Mosquito netting	Mosquito netting	Zero	Zero	Zero	Rain season	Yes	Yes	Ruminants	Ruminants	Zero	Zero	Zero	I don't know	Zero	Zero	Zero	Zero	Zero	Zero	Zero	Zero	Zero	I don't know	Fever	Zero
Phone	Zero	Zero	Zero	Zero	Zero	Yes	Everyday	I don't know	I don't know	Zero	Zero	I don't know	Idon't know	Zero	Zero	Zero	Idon't know	I do nothing	Zero	Zero	Zero	I do nothing	Zero	Mosquito netting	Mosquito netting	Zero	Zero	Zero	Rain season	Yes	No	Ruminants	Ruminants	Zero	Zero	Zero	I don't know	Zero	Zero	Zero	Zero	Zero	Zero	Zero	Zero	Zero	I don't know	Fever/Arbotion	Arbotion
Phone	Zero	Zero	Zero	Zero	Zero	Yes	Everyday	Transmit pathogens	Malaria	Malaria	Zero	Zero	Idon't know	Zero	Zero	Zero	Idon't know	I do nothing	Zero	Zero	Zero	I do nothing	Zero	Mosquito netting	Mosquito netting	Zero	Zero	Zero	Rain season	Yes	Yes	Ruminants/humans	Ruminants	Humans	Zero	Zero	Fever/ headache	Zero	Febrile fever	Headache	Zero	Zero	Zero	Zero	Zero	Zero	zero	abortion/Haemorragic fever	Arbotion
Phone	Zero	Zero	Zero	Zero	Zero	Yes	Everyday	Transmit pathogens	Malaria	Malaria	Zero	Zero	Idon't know	Zero	Zero	Zero	Idon't know	I do nothing	Zero	Zero	Zero	I do nothing	Zero	Mosquito netting	Mosquito netting	Zero	Zero	Zero	Rain season	Yes	No	Ruminants	Ruminants	Zero	Zero	Zero	I don't know	Zero	Zero	Zero	Zero	Zero	Zero	Zero	Zero	Zero	I don't know	Lacrimation/Lameness	Zero
Zero	Zero	Zero	Gatherings	Zero	Zero	Yes	Everyday	Transmit pathogens	Malaria	Malaria	Zero	Zero	Idon't know	Zero	Zero	Zero	Idon't know	I do nothing	Zero	Zero	Zero	I do nothing	Zero	Mosquito netting	Mosquito netting	Zero	Zero	Zero	Rain season	No	No	I don't know	Zero	Zero	Zero	I don't know	I don't know	Zero	Zero	Zero	Zero	Zero	Zero	Zero	Zero	Zero	I don't know	I don't know	Zero
Zero	Zero	Zero	Gatherings	Zero	Zero	Yes	Everyday	Transmit pathogens	Malaria	Malaria	Zero	Zero	Idon't know	Zero	Zero	Zero	Idon't know	I do nothing	Zero	Zero	Zero	I do nothing	Zero	Mosquito netting	Mosquito netting	Zero	Zero	Zero	Rain season	Yes	No	Ruminants	Ruminants	Zero	Zero	Zero	I don't know	Zero	Zero	Zero	Zero	Zero	Zero	Zero	Zero	Zero	I don't know	I don't know	Zero
Zero	Zero	Zero	Gatherings	Zero	Zero	Yes	Everyday	Transmit pathogens	Malaria	Malaria	Zero	Zero	Idon't know	Zero	Zero	Zero	Idon't know	I do nothing	Zero	Zero	Zero	I do nothing	Zero	Mosquito netting	Mosquito netting	Zero	Zero	Zero	Rain season	No	No	I don't know	Zero	Zero	Zero	I don't know	I don't know	Zero	Zero	Zero	Zero	Zero	Zero	Zero	Zero	Zero	I don't know	I don't know	Zero
Phone	Zero	Zero	Zero	Zero	Zero	Yes	Everyday	Transmit pathogens	Malaria	Malaria	Zero	Zero	Idon't know	Zero	Zero	Zero	Idon't know	I do nothing	Zero	Zero	Zero	I do nothing	Zero	Mosquito netting	Mosquito netting	Zero	Zero	Zero	Rain season	Yes	Yes	Ruminants	Ruminants	Zero	Zero	Zero	I don't know	Zero	Zero	Zero	Zero	Zero	Zero	Zero	Zero	Zero	I don't know	Fever	Zero
Zero	Zero	Zero	Gatherings	Zero	Zero	Yes	Everyday	Transmit pathogens	Malaria	Malaria	Zero	Zero	Idon't know	Zero	Zero	Zero	Idon't know	I do nothing	Zero	Zero	Zero	I do nothing	Zero	Mosquito netting	Mosquito netting	Zero	Zero	Zero	Rain season	Yes	No	I don't know	Zero	Zero	Zero	I don't know	I don't know	Zero	Zero	Zero	Zero	Zero	Zero	Zero	Zero	Zero	I don't know	I don't know	Zero
Zero	Zero	Zero	Gatherings	Zero	Zero	Yes	Everyday	Transmit pathogens	Malaria	Malaria	Zero	Zero	Idon't know	Zero	Zero	Zero	Idon't know	I do nothing	Zero	Zero	Zero	I do nothing	Zero	Mosquito netting	Mosquito netting	Zero	Zero	Zero	Rain season	Yes	No	Ruminants	Ruminants	Zero	Zero	Zero	I don't know	Zero	Zero	Zero	Zero	Zero	Zero	Zero	Zero	Zero	I don't know	Arbotion/fever	Arbotion
Zero	Zero	Zero	Zero	Health servants	Veterinary servants	Yes	Everyday	Transmit pathogens	Malaria	Malaria	Zero	Zero	Idon't know	Zero	Zero	Zero	Idon't know	I do nothing	Zero	Zero	Zero	I do nothing	Zero	Mosquito netting	Mosquito netting	Zero	Zero	Zero	Rain season	Yes	No	Ruminants	Ruminants	Zero	Zero	Zero	I don't know	Zero	Zero	Zero	Zero	Zero	Zero	Zero	Zero	Zero	I don't know	Fetid diarrhoe/abortion/mucopurulent discharge	Arbotion
Zero	Radio	Zero	Zero	Zero	Zero	Yes	Everyday	Transmit pathogens	Malaria	Malaria	Zero	Zero	Anopheles	Anopheles	Zero	Zero	0	Use of insecticides sprays	Use of insecticides sprays	Zero	Zero	0	Zero	Mosquito netting	Mosquito netting	Zero	Zero	Zero	Rain season	Yes	No	Ruminants	Ruminants	Zero	Zero	Zero	I don't know	Zero	Zero	Zero	Zero	Zero	Zero	Zero	Zero	Zero	I don't know	Fetid diarrhoe/fever	Zero
Phone	Zero	Zero	Zero	Zero	Zero	Yes	Everyday	Transmit pathogens	Malaria	Malaria	Zero	Zero	Idon't know	Zero	Zero	Zero	Idon't know	I do nothing	Zero	Zero	Zero	I do nothing	Zero	Mosquito netting	Mosquito netting	Zero	Zero	Zero	Rain season	Yes	No	Ruminants	Ruminants	Zero	Zero	Zero	I don't know	Zero	Zero	Zero	Zero	Zero	Zero	Zero	Zero	Zero	I don't know	Fetid diarrhoe/abortion/fever	Arbotion
Phone	Zero	Zero	Zero	Zero	Zero	Yes	Everyday	Transmit pathogens	Malaria	Malaria	Zero	Zero	Idon't know	Zero	Zero	Zero	Idon't know	I do nothing	Zero	Zero	Zero	I do nothing	Zero	Mosquito netting	Mosquito netting	Zero	Zero	Zero	Rain season	Yes	No	Ruminants	Ruminants	Zero	Zero	Zero	I don't know	Zero	Zero	Zero	Zero	Zero	Zero	Zero	Zero	Zero	I don't know	I don't know	Zero
Zero	Radio	Zero	Zero	Zero	Zero	Yes	Everyday	Transmit pathogens	Malaria	Malaria	Zero	Zero	Idon't know	Zero	Zero	Zero	Idon't know	Bushes clearance	Zero	Bushes clearance	Zero	0	Zero	Mosquito netting	Mosquito netting	Zero	Zero	Zero	Rain season	Yes	Yes	Humans/Ruminants	Ruminants	Humans	Zero	Zero	Muscle/joint pain	Zero	Zero	Zero	Zero	Zero	Joint pain	Musclet pain	Zero	Zero	zero	Fever	Zero
Zero	Zero	Zero	Gatherings	Zero	Zero	Yes	Everyday	Transmit pathogens	Malaria	Malaria	Zero	Zero	Idon't know	Zero	Zero	Zero	Idon't know	I do nothing	Zero	Zero	Zero	I do nothing	Zero	Mosquito netting	Mosquito netting	Zero	Zero	Zero	Rain season	Yes	No	Ruminants	Ruminants	Zero	Zero	Zero	I don't know	Zero	Zero	Zero	Zero	Zero	Zero	Zero	Zero	Zero	I don't know	I don't know	Zero
Phone	Zero	Zero	Zero	Zero	Zero	Yes	Everyday	Transmit pathogens	Malaria	Malaria	Zero	Zero	Idon't know	Zero	Zero	Zero	Idon't know	I do nothing	Zero	Zero	Zero	I do nothing	Zero	Mosquito netting	Mosquito netting	Zero	Zero	Zero	Rain season	Yes	No	Ruminants	Ruminants	Zero	Zero	Zero	I don't know	Zero	Zero	Zero	Zero	Zero	Zero	Zero	Zero	Zero	I don't know	I don't know	Zero
Zero	Radio	Zero	Zero	Zero	Zero	Yes	Everyday	Transmit pathogens	Malaria	Malaria	Zero	Zero	Idon't know	Zero	Zero	Zero	Idon't know	I do nothing	Zero	Zero	Zero	I do nothing	Zero	Mosquito netting	Mosquito netting	Zero	Zero	Zero	Rain season	No	No	I don't know	Zero	Zero	Zero	I don't know	I don't know	Zero	Zero	Zero	Zero	Zero	Zero	Zero	Zero	Zero	I don't know	I don't know	Zero
Phone	Zero	Zero	Zero	Zero	Zero	Yes	Everyday	Transmit pathogens	Malaria	Malaria	Zero	Zero	Idon't know	Zero	Zero	Zero	Idon't know	I do nothing	Zero	Zero	Zero	I do nothing	Zero	Mosquito netting	Mosquito netting	Zero	Zero	Zero	Rain season	Yes	No	Ruminants	Ruminants	Zero	Zero	Zero	I don't know	Zero	Zero	Zero	Zero	Zero	Zero	Zero	Zero	Zero	I don't know	Fetid diarrhea/ arbotion/sudden death	Arbotion
Zero	Radio	Zero	Zero	Zero	Zero	Yes	Everyday	Transmit pathogens	Malaria	Malaria	Zero	Zero	Idon't know	Zero	Zero	Zero	Idon't know	I do nothing	Zero	Zero	Zero	I do nothing	Zero	Mosquito netting	Mosquito netting	Zero	Zero	Zero	Rain season	No	No	I don't know	Zero	Zero	Zero	I don't know	I don't know	Zero	Zero	Zero	Zero	Zero	Zero	Zero	Zero	Zero	I don't know	I don't know	Zero
Zero	Radio	Zero	Zero	Zero	Zero	Yes	Everyday	Transmit pathogens	Malaria	Malaria	Zero	Zero	Idon't know	Zero	Zero	Zero	Idon't know	I do nothing	Zero	Zero	Zero	I do nothing	Zero	Mosquito netting	Mosquito netting	Zero	Zero	Zero	Rain season	No	No	I don't know	Zero	Zero	Zero	I don't know	I don't know	Zero	Zero	Zero	Zero	Zero	Zero	Zero	Zero	Zero	I don't know	I don't know	Zero
Phone	Zero	Zero	Zero	Zero	Zero	Yes	Everyday	Transmit pathogens	Malaria	Malaria	Zero	Zero	Idon't know	Zero	Zero	Zero	Idon't know	I do nothing	Zero	Zero	Zero	I do nothing	Zero	Mosquito netting	Mosquito netting	Zero	Zero	Zero	Rain season	No	No	I don't know	Zero	Zero	Zero	I don't know	I don't know	Zero	Zero	Zero	Zero	Zero	Zero	Zero	Zero	Zero	I don't know	I don't know	Zero
Phone	Zero	Zero	Zero	Zero	Zero	Yes	Everyday	Transmit pathogens	Malaria	Malaria	Zero	Zero	Idon't know	Zero	Zero	Zero	Idon't know	I do nothing	Zero	Zero	Zero	I do nothing	Zero	Mosquito netting	Mosquito netting	Zero	Zero	Zero	Rain season	Yes	Yes	Humans/Ruminants	Ruminants	Humans	Zero	Zero	I don't know	Zero	Zero	Zero	Zero	Zero	Zero	Zero	Zero	Zero	I don't know	Fetid diarrhoe/fever	Zero
Phone	Zero	Zero	Zero	Zero	Zero	Yes	Everyday	Transmit pathogens	Malaria	Malaria	Zero	Zero	Idon't know	Zero	Zero	Zero	Idon't know	I do nothing	Zero	Zero	Zero	I do nothing	Zero	Mosquito netting	Mosquito netting	Zero	Zero	Zero	Rain season	No	No	I don't know	Zero	Zero	Zero	I don't know	I don't know	Zero	Zero	Zero	Zero	Zero	Zero	Zero	Zero	Zero	I don't know	I don't know	Zero
Phone	Zero	Zero	Zero	Zero	Zero	Yes	Everyday	Cause nuisance	I don't know	Zero	Zero	I don't know	Idon't know	Zero	Zero	Zero	Idon't know	I do nothing	Zero	Zero	Zero	I do nothing	Zero	Mosquito netting	Mosquito netting	Zero	Zero	Zero	Rain season	No	No	I don't know	Zero	Zero	Zero	I don't know	I don't know	Zero	Zero	Zero	Zero	Zero	Zero	Zero	Zero	Zero	I don't know	I don't know	Zero
Phone	Zero	Zero	Zero	Zero	Zero	Yes	Everyday	Transmit pathogens	malaria	malaria	Zero	Zero	Idon't know	Zero	Zero	Zero	Idon't know	I do nothing	Zero	Zero	Zero	I do nothing	Zero	I don?t know	0	Zero	Zero	I don't know	Rain season	No	No	I don't know	Zero	Zero	Zero	I don't know	I don't know	Zero	Zero	Zero	Zero	Zero	Zero	Zero	Zero	Zero	I don't know	I don't know	Zero
Zero	Radio	Zero	Zero	Zero	Zero	Yes	Everyday	Transmit pathogens	Malaria	Malaria	Zero	Zero	Idon't know	Zero	Zero	Zero	Idon't know	I do nothing	Zero	Zero	Zero	I do nothing	Zero	Mosquito netting	Mosquito netting	Zero	Zero	Zero	Rain season	No	No	I don't know	Zero	Zero	Zero	I don't know	I don't know	Zero	Zero	Zero	Zero	Zero	Zero	Zero	Zero	Zero	I don't know	I don't know	Zero
Phone	Zero	Zero	Zero	Zero	Zero	Yes	Everyday	Transmit pathogens	Malaria	Malaria	Zero	Zero	Idon't know	Zero	Zero	Zero	Idon't know	I do nothing	Zero	Zero	Zero	I do nothing	Zero	I don?t know	0	Zero	Zero	I don't know	Rain season	Yes	No	Ruminants	Ruminants	Zero	Zero	Zero	I don't know	Zero	Zero	Zero	Zero	Zero	Zero	Zero	Zero	Zero	I don't know	Fetid diarrhea/ arbotion/sudden death	Arbotion
Phone	Zero	Zero	Zero	Zero	Zero	Yes	Everyday	Transmit pathogens	malaria	malaria	Zero	Zero	Anopheles	Anopheles	Zero	Zero	0	I do nothing	Zero	Zero	Zero	I do nothing	Zero	Mosquito netting	Mosquito netting	Zero	Zero	Zero	Rain season	Yes	Yes	Humans/Ruminants	Ruminants	Humans	Zero	Zero	Febrile fever/lethargy/joint pain	Zero	Febrile fever	Zero	Zero	Zero	Joint pain	Zero	Zero	Zero	zero	Fever/sudden death	Zero
Zero	Radio	Zero	Zero	Zero	Zero	Yes	Everyday	Transmit pathogens	Malaria	Malaria	Zero	Zero	Idon't know	Zero	Zero	Zero	Idon't know	I do nothing	Zero	Zero	Zero	I do nothing	Zero	Mosquito netting	Mosquito netting	Zero	Zero	Zero	Rain season	Yes	Yes	Humans/Ruminants	Ruminants	Humans	Zero	Zero	I don't know	Zero	Zero	Zero	Zero	Zero	Zero	Zero	Zero	Zero	I don't know	Fever/sudden death	Zero
Phone	Zero	Zero	Zero	Zero	Zero	Yes	Everyday	Transmit pathogens	Malaria	Malaria	Zero	Zero	Idon't know	Zero	Zero	Zero	Idon't know	I do nothing	Zero	Zero	Zero	I do nothing	Zero	Mosquito netting	Mosquito netting	Zero	Zero	Zero	Rain season	No	No	I don't know	Zero	Zero	Zero	I don't know	I don't know	Zero	Zero	Zero	Zero	Zero	Zero	Zero	Zero	Zero	I don't know	Fever/sudden death	Zero
Zero	Radio	Zero	Zero	Zero	Zero	Yes	Everyday	Transmit pathogens	Malaria	Malaria	Zero	Zero	Anopheles	Anopheles	Zero	Zero	0	I do nothing	Zero	Zero	Zero	I do nothing	Zero	Mosquito netting	Mosquito netting	Zero	Zero	Zero	Rain season	No	No	I don't know	Zero	Zero	Zero	I don't know	I don't know	Zero	Zero	Zero	Zero	Zero	Zero	Zero	Zero	Zero	I don't know	I don't know	Zero
Phone	Zero	Zero	Zero	Zero	Zero	Yes	Everyday	Transmit pathogens	Malaria	Malaria	Zero	Zero	Idon't know	Zero	Zero	Zero	Idon't know	I do nothing	Zero	Zero	Zero	I do nothing	Zero	Mosquito netting	Mosquito netting	Zero	Zero	Zero	Rain season	No	No	I don't know	Zero	Zero	Zero	I don't know	I don't know	Zero	Zero	Zero	Zero	Zero	Zero	Zero	Zero	Zero	I don't know	I don't know	Zero
Phone	Zero	Zero	Zero	Zero	Zero	Yes	Everyday	Cause nuisance	I don't know	Zero	Zero	I don't know	Idon't know	Zero	Zero	Zero	Idon't know	I do nothing	Zero	Zero	Zero	I do nothing	Zero	I don?t know	0	Zero	Zero	I don't know	Dry season	No	No	I don't know	Zero	Zero	Zero	I don't know	I don't know	Zero	Zero	Zero	Zero	Zero	Zero	Zero	Zero	Zero	I don't know	I don't know	Zero
Phone	Zero	Zero	Zero	Zero	Zero	Yes	Everyday	Transmit pathogens	I don't know	Zero	Zero	I don't know	Idon't know	Zero	Zero	Zero	Idon't know	I do nothing	Zero	Zero	Zero	I do nothing	Zero	Mosquito netting	Mosquito netting	Zero	Zero	Zero	Rain season	No	No	I don't know	Zero	Zero	Zero	I don't know	I don't know	Zero	Zero	Zero	Zero	Zero	Zero	Zero	Zero	Zero	I don't know	I don't know	Zero
Zero	Zero	Zero	Gatherings	Zero	Zero	Yes	Everyday	I don't know	I don't know	Zero	Zero	I don't know	Idon't know	Zero	Zero	Zero	Idon't know	I do nothing	Zero	Zero	Zero	I do nothing	Zero	I don?t know	0	Zero	Zero	I don't know	Dry season	No	No	I don't know	Zero	Zero	Zero	I don't know	I don't know	Zero	Zero	Zero	Zero	Zero	Zero	Zero	Zero	Zero	I don't know	I don't know	Zero
Zero	Zero	Zero	Gatherings	Zero	Zero	Yes	Everyday	Transmit pathogens	Malaria	Malaria	Zero	Zero	Idon't know	Zero	Zero	Zero	Idon't know	I do nothing	Zero	Zero	Zero	I do nothing	Zero	Mosquito netting	Mosquito netting	Zero	Zero	Zero	Rain season	No	No	I don't know	Zero	Zero	Zero	I don't know	I don't know	Zero	Zero	Zero	Zero	Zero	Zero	Zero	Zero	Zero	I don't know	I don't know	Zero
Zero	Zero	TV	Zero	Zero	Zero	Yes	Everyday	Transmit pathogens	Malaria	Malaria	Zero	Zero	Idon't know	Zero	Zero	Zero	Idon't know	I do nothing	Zero	Zero	Zero	I do nothing	Zero	Mosquito netting	Mosquito netting	Zero	Zero	Zero	Rain season	No	No	I don't know	Zero	Zero	Zero	I don't know	I don't know	Zero	Zero	Zero	Zero	Zero	Zero	Zero	Zero	Zero	I don't know	Fever/sudden death	Zero
Zero	Radio	Zero	Zero	Zero	Zero	Yes	Everyday	Transmit pathogens	Malaria	Malaria	Zero	Zero	Idon't know	Zero	Zero	Zero	Idon't know	I do nothing	Zero	Zero	Zero	I do nothing	Zero	Mosquito netting	Mosquito netting	Zero	Zero	Zero	Rain season	No	No	I don't know	Zero	Zero	Zero	I don't know	I don't know	Zero	Zero	Zero	Zero	Zero	Zero	Zero	Zero	Zero	I don't know	I don't know	Zero
Phone	Zero	Zero	Zero	Zero	Zero	Yes	Everyday	Transmit pathogens	Malaria	Malaria	Zero	Zero	Idon't know	Zero	Zero	Zero	Idon't know	Bushes clearance	Zero	Bushes clearance	Zero	0	Zero	Mosquito netting	Mosquito netting	Zero	Zero	Zero	Rain season	No	No	I don't know	Zero	Zero	Zero	I don't know	I don't know	Zero	Zero	Zero	Zero	Zero	Zero	Zero	Zero	Zero	I don't know	I don't know	Zero
Phone	Zero	Zero	Zero	Zero	Zero	Yes	Everyday	Transmit pathogens	malaria	malaria	Zero	Zero	Idon't know	Zero	Zero	Zero	Idon't know	I do nothing	Zero	Zero	Zero	I do nothing	Zero	Mosquito netting	Mosquito netting	Zero	Zero	Zero	Rain season	No	No	I don't know	Zero	Zero	Zero	I don't know	I don't know	Zero	Zero	Zero	Zero	Zero	Zero	Zero	Zero	Zero	I don't know	I don't know	Zero
Phone	Zero	Zero	Zero	Zero	Zero	Yes	Everyday	Transmit pathogens	Malaria	Malaria	Zero	Zero	Idon't know	Zero	Zero	Zero	Idon't know	I do nothing	Zero	Zero	Zero	I do nothing	Zero	Mosquito netting	Mosquito netting	Zero	Zero	Zero	Rain season	No	No	I don't know	Zero	Zero	Zero	I don't know	I don't know	Zero	Zero	Zero	Zero	Zero	Zero	Zero	Zero	Zero	I don't know	I don't know	Zero
Phone	Zero	Zero	Zero	Zero	Zero	Yes	Everyday	Transmit pathogens	Malaria	Malaria	Zero	Zero	Idon't know	Zero	Zero	Zero	Idon't know	I do nothing	Zero	Zero	Zero	I do nothing	Zero	Mosquito netting	Mosquito netting	Zero	Zero	Zero	Rain season	Yes	No	Ruminants	Ruminants	Zero	Zero	Zero	I don't know	Zero	Zero	Zero	Zero	Zero	Zero	Zero	Zero	Zero	I don't know	Arbotion/in coordination/Mucopulurent discharge	Arbotion
Phone	Zero	Zero	Zero	Zero	Zero	Yes	Everyday	Transmit pathogens	I don't know	Zero	Zero	I don't know	Idon't know	Zero	Zero	Zero	Idon't know	I do nothing	Zero	Zero	Zero	I do nothing	Zero	I don?t know	0	Zero	Zero	I don't know	Dry season	No	No	I don't know	Zero	Zero	Zero	I don't know	I don't know	Zero	Zero	Zero	Zero	Zero	Zero	Zero	Zero	Zero	I don't know	I don't know	Zero
Phone	Zero	Zero	Zero	Zero	Zero	Yes	Everyday	Transmit pathogens	Malaria	Malaria	Zero	Zero	Idon't know	Zero	Zero	Zero	Idon't know	Bushes clearance	Zero	Bushes clearance	Zero	0	Zero	Mosquito netting	Mosquito netting	Zero	Zero	Zero	Rain season	No	No	I don't know	Zero	Zero	Zero	I don't know	I don't know	Zero	Zero	Zero	Zero	Zero	Zero	Zero	Zero	Zero	I don't know	I don't know	Zero
Phone	Zero	Zero	Zero	Zero	Zero	Yes	Everyday	Transmit pathogens	Malaria	Malaria	Zero	Zero	Idon't know	Zero	Zero	Zero	Idon't know	I do nothing	Zero	Zero	Zero	I do nothing	Zero	Mosquito netting	Mosquito netting	Zero	Zero	Zero	Rain season	No	No	I don't know	Zero	Zero	Zero	I don't know	I don't know	Zero	Zero	Zero	Zero	Zero	Zero	Zero	Zero	Zero	I don't know	I don't know	Zero
Phone	Zero	Zero	Zero	Zero	Zero	Yes	Everyday	Transmit pathogens	Malaria	Malaria	Zero	Zero	Idon't know	Zero	Zero	Zero	Idon't know	I do nothing	Zero	Zero	Zero	I do nothing	Zero	Mosquito netting	Mosquito netting	Zero	Zero	Zero	Rain season	No	No	I don't know	Zero	Zero	Zero	I don't know	I don't know	Zero	Zero	Zero	Zero	Zero	Zero	Zero	Zero	Zero	I don't know	I don't know	Zero
Zero	Zero	Zero	Gatherings	Zero	Zero	Yes	Everyday	Transmit pathogens	Malaria	Malaria	Zero	Zero	Idon't know	Zero	Zero	Zero	Idon't know	I do nothing	Zero	Zero	Zero	I do nothing	Zero	I don?t know	0	Zero	Zero	I don't know	Rain season	No	No	I don't know	Zero	Zero	Zero	I don't know	I don't know	Zero	Zero	Zero	Zero	Zero	Zero	Zero	Zero	Zero	I don't know	I don't know	Zero
Zero	Zero	TV	Zero	Zero	Zero	Yes	Everyday	Transmit pathogens	Malaria	Malaria	Zero	Zero	Idon't know	Zero	Zero	Zero	Idon't know	I do nothing	Zero	Zero	Zero	I do nothing	Zero	Mosquito netting	Mosquito netting	Zero	Zero	Zero	Rain season	No	No	I don't know	Zero	Zero	Zero	I don't know	I don't know	Zero	Zero	Zero	Zero	Zero	Zero	Zero	Zero	Zero	I don't know	I don't know	Zero
Zero	Radio	Zero	Zero	Zero	Zero	Yes	Everyday	Transmit pathogens	Malaria	Malaria	Zero	Zero	Idon't know	Zero	Zero	Zero	Idon't know	I do nothing	Zero	Zero	Zero	I do nothing	Zero	Mosquito netting	Mosquito netting	Zero	Zero	Zero	Rain season	No	No	I don't know	Zero	Zero	Zero	I don't know	I don't know	Zero	Zero	Zero	Zero	Zero	Zero	Zero	Zero	Zero	I don't know	I don't know	Zero
Phone	Zero	Zero	Zero	Zero	Zero	Yes	Everyday	Cause nuisance	I don't know	Zero	Zero	I don't know	Idon't know	Zero	Zero	Zero	Idon't know	I do nothing	Zero	Zero	Zero	I do nothing	Zero	I don?t know	0	Zero	Zero	I don't know	Rain season	No	No	I don't know	Zero	Zero	Zero	I don't know	I don't know	Zero	Zero	Zero	Zero	Zero	Zero	Zero	Zero	Zero	I don't know	I don't know	Zero
Phone	Zero	Zero	Zero	Zero	Zero	Yes	Everyday	Transmit pathogens	Malaria	Malaria	Zero	Zero	Idon't know	Zero	Zero	Zero	Idon't know	I do nothing	Zero	Zero	Zero	I do nothing	Zero	Mosquito netting	Mosquito netting	Zero	Zero	Zero	Rain season	No	No	I don't know	Zero	Zero	Zero	I don't know	I don't know	Zero	Zero	Zero	Zero	Zero	Zero	Zero	Zero	Zero	I don't know	I don't know	Zero
Zero	Zero	Zero	Gatherings	Zero	Zero	Yes	Everyday	I don't know	I don't know	Zero	Zero	I don't know	Idon't know	Zero	Zero	Zero	Idon't know	I do nothing	Zero	Zero	Zero	I do nothing	Zero	I don?t know	0	Zero	Zero	I don't know	Rain season	No	No	I don't know	Zero	Zero	Zero	I don't know	I don't know	Zero	Zero	Zero	Zero	Zero	Zero	Zero	Zero	Zero	I don't know	I don't know	Zero
Zero	Zero	Zero	Gatherings	Zero	Zero	Yes	Everyday	Transmit pathogens	Malaria	Malaria	Zero	Zero	Idon't know	Zero	Zero	Zero	Idon't know	I do nothing	Zero	Zero	Zero	I do nothing	Zero	Mosquito netting	Mosquito netting	Zero	Zero	Zero	Rain season	No	No	I don't know	Zero	Zero	Zero	I don't know	I don't know	Zero	Zero	Zero	Zero	Zero	Zero	Zero	Zero	Zero	I don't know	I don't know	Zero
Phone	Zero	Zero	Zero	Zero	Zero	Yes	Everyday	Transmit pathogens	Malaria	Malaria	Zero	Zero	Idon't know	Zero	Zero	Zero	Idon't know	I do nothing	Zero	Zero	Zero	I do nothing	Zero	Mosquito netting	Mosquito netting	Zero	Zero	Zero	Rain season	No	No	I don't know	Zero	Zero	Zero	I don't know	I don't know	Zero	Zero	Zero	Zero	Zero	Zero	Zero	Zero	Zero	I don't know	I don't know	Zero
Phone	Zero	Zero	Zero	Zero	Zero	Yes	Everyday	Transmit pathogens	Malaria	Malaria	Zero	Zero	Idon't know	Zero	Zero	Zero	Idon't know	I do nothing	Zero	Zero	Zero	I do nothing	Zero	Mosquito netting	Mosquito netting	Zero	Zero	Zero	Rain season	No	No	I don't know	Zero	Zero	Zero	I don't know	I don't know	Zero	Zero	Zero	Zero	Zero	Zero	Zero	Zero	Zero	I don't know	I don't know	Zero
Zero	Zero	Zero	Zero	Health servants	Veterinary servants	Yes	Everyday	Transmit pathogens	Malaria	Malaria	Zero	Zero	Anopheles	Anopheles	Zero	Zero	0	I do nothing	Zero	Zero	Zero	I do nothing	Zero	Mosquito netting	Mosquito netting	Zero	Zero	Zero	Rain season	No	No	I don't know	Zero	Zero	Zero	I don't know	I don't know	Zero	Zero	Zero	Zero	Zero	Zero	Zero	Zero	Zero	I don't know	I don't know	Zero
Phone	Zero	Zero	Zero	Zero	Zero	Yes	Everyday	Transmit pathogens	malaria	malaria	Zero	Zero	Idon't know	Zero	Zero	Zero	Idon't know	I do nothing	Zero	Zero	Zero	I do nothing	Zero	mosquito netting	Mosquito netting	Zero	Zero	Zero	Rain season	No	No	I don't know	Zero	Zero	Zero	I don't know	I don't know	Zero	Zero	Zero	Zero	Zero	Zero	Zero	Zero	Zero	I don't know	I don't know	Zero
Phone	Zero	Zero	Zero	Zero	Zero	Yes	Everyday	Transmit pathogens	Malaria	Malaria	Zero	Zero	Idon't know	Zero	Zero	Zero	Idon't know	Use of insecticides sprays	Use of insecticides sprays	Zero	Zero	0	Zero	Mosquito netting	Mosquito netting	Zero	Zero	Zero	Rain season	No	No	I don't know	Zero	Zero	Zero	I don't know	I don't know	Zero	Zero	Zero	Zero	Zero	Zero	Zero	Zero	Zero	I don't know	I don't know	Zero
Phone	Zero	Zero	Zero	Zero	Zero	Yes	Everyday	Transmit pathogens	Malaria	Malaria	Zero	Zero	Idon't know	Zero	Zero	Zero	Idon't know	I do nothing	Zero	Zero	Zero	I do nothing	Zero	Mosquito netting	Mosquito netting	Zero	Zero	Zero	Rain season	Yes	Yes	Humans/Ruminants	Ruminants	Humans	Zero	Zero	I don't know	Zero	Zero	Zero	Zero	Zero	Zero	Zero	Zero	Zero	I don't know	I don't know	Zero
Zero	Zero	Zero	Gatherings	Zero	Zero	Yes	Everyday	Transmit pathogens	Malaria	Malaria	Zero	Zero	Idon't know	Zero	Zero	Zero	Idon't know	I do nothing	Zero	Zero	Zero	I do nothing	Zero	Mosquito netting	Mosquito netting	Zero	Zero	Zero	Rain season	No	No	I don't know	Zero	Zero	Zero	I don't know	I don't know	Zero	Zero	Zero	Zero	Zero	Zero	Zero	Zero	Zero	I don't know	I don't know	Zero
Phone	Zero	Zero	Zero	Zero	Zero	Yes	Everyday	Transmit pathogens	Malaria	Malaria	Zero	Zero	Idon't know	Zero	Zero	Zero	Idon't know	I do nothing	Zero	Zero	Zero	I do nothing	Zero	Mosquito netting	Mosquito netting	Zero	Zero	Zero	Rain season	Yes	No	I don't know	Zero	Zero	Zero	I don't know	I don't know	Zero	Zero	Zero	Zero	Zero	Zero	Zero	Zero	Zero	I don't know	I don't know	Zero
Phone	Zero	Zero	Zero	Zero	Zero	Yes	Everyday	Transmit pathogens	Malaria	Malaria	Zero	Zero	Idon't know	Zero	Zero	Zero	Idon't know	I do nothing	Zero	Zero	Zero	I do nothing	Zero	Mosquito netting	Mosquito netting	Zero	Zero	Zero	Rain season	Yes	No	Ruminants	Ruminants	Zero	Zero	Zero	I don't know	Zero	Zero	Zero	Zero	Zero	Zero	Zero	Zero	Zero	I don't know	Fetid diarrhoe/ arbotion/Fever	Arbotion
Phone	Zero	Zero	Zero	Zero	Zero	Yes	Everyday	Transmit pathogens	I don't know	Zero	Zero	I don't know	Idon't know	Zero	Zero	Zero	Idon't know	I do nothing	Zero	Zero	Zero	I do nothing	Zero	I don?t know	0	Zero	Zero	I don't know	Dry season	Yes	No	Ruminants	Ruminants	Zero	Zero	Zero	I don't know	Zero	Zero	Zero	Zero	Zero	Zero	Zero	Zero	Zero	I don't know	Hemorrhagic fever/ High mortality of new bornes	Zero
Phone	Zero	Zero	Zero	Zero	Zero	Yes	Everyday	Transmit pathogens	Malaria	Malaria	Zero	Zero	Anopheles	Anopheles	Zero	Zero	0	Bushes clearance	Zero	Bushes clearance	Zero	0	Zero	Mosquito netting	Mosquito netting	Zero	Zero	Zero	Rain season	No	No	I don't know	Zero	Zero	Zero	I don't know	I don't know	Zero	Zero	Zero	Zero	Zero	Zero	Zero	Zero	Zero	I don't know	fetid diarrhoe/suden death	Zero
Zero	Radio	Zero	Zero	Zero	Zero	Yes	Everyday	Transmit pathogens	Malaria	Malaria	Zero	Zero	Anopheles/Culex	Anopheles	Culex	Zero	0	Bushes clearance	Zero	Bushes clearance	Zero	0	Zero	Mosquito netting	Mosquito netting	Zero	Zero	Zero	Rain season	Yes	No	Ruminants	Ruminants	Zero	Zero	Zero	I don't know	Zero	Zero	Zero	Zero	Zero	Zero	Zero	Zero	Zero	I don't know	Fever/abortion	Arbotion
Phone	Zero	Zero	Zero	Zero	Zero	Yes	Everyday	Transmit pathogens	Malaria	Malaria	Zero	Zero	Anopheles	Anopheles	Zero	Zero	0	Insecticide sprays/bush clearance	Use of insecticides sprays	Bushes clearance	Zero	0	Zero	Mosquito netting	Mosquito netting	Zero	Zero	Zero	Rain season	No	Yes	Humans/Ruminants	Ruminants	Humans	Zero	Zero	Febrile fever/headache	Zero	Febrile fever	Headache	Zero	Zero	Zero	Zero	Zero	Zero	zero	Lacrimation/Lameness/fever/incoordination	Zero
Zero	Radio	Zero	Zero	Zero	Zero	Yes	Everyday	Transmit pathogens	Malaria	Malaria	Zero	Zero	Idon't know	Zero	Zero	Zero	Idon't know	Bushes clearance	Zero	Bushes clearance	Zero	0	Zero	Mosquito netting	Mosquito netting	Zero	Zero	Zero	Rain season	Yes	No	Ruminants	Ruminants	Zero	Zero	Zero	I don't know	Zero	Zero	Zero	Zero	Zero	Zero	Zero	Zero	Zero	I don't know	Sudden death	Zero
Phone	Zero	Zero	Zero	Zero	Zero	Yes	Everyday	Transmit pathogens	Malaria	Malaria	Zero	Zero	Anopheles	Anopheles	Zero	Zero	0	Bushes clearance	Zero	Bushes clearance	Zero	0	Zero	Mosquito netting	Mosquito netting	Zero	Zero	Zero	Rain season	Yes	Yes	Humans/Ruminants	Ruminants	Humans	Zero	Zero	Lethargy/headache/fever/ blurred vision	Zero	Febrile fever	Headache	Zero	Zero	Zero	Zero	Lethargy	Blurred vision	zero	Hemorrhagic fever/Lethargy/sudden death	Zero
Zero	Radio	Zero	Zero	Zero	Zero	Yes	Everyday	Transmit pathogens	Malaria	Malaria	Zero	Zero	Idon't know	Zero	Zero	Zero	Idon't know	Bushes clearance	Zero	Bushes clearance	Zero	0	Zero	Mosquito netting	Mosquito netting	Zero	Zero	Zero	Rain season	No	No	I don't know	Zero	Zero	Zero	I don't know	I don't know	Zero	Zero	Zero	Zero	Zero	Zero	Zero	Zero	Zero	I don't know	I don't know	Zero
Zero	Zero	Zero	Gatherings	Zero	Zero	Yes	Everyday	Transmit pathogens	Malaria	Malaria	Zero	Zero	Idon't know	Zero	Zero	Zero	Idon't know	I do nothing	Zero	Zero	Zero	I do nothing	Zero	I don?t know	0	Zero	Zero	I don't know	Rain season	Yes	No	Ruminants	Ruminants	Zero	Zero	Zero	I don't know	Zero	Zero	Zero	Zero	Zero	Zero	Zero	Zero	Zero	I don't know	Arbotion/in coordination/Mucopulurent discharge	Arbotion
Zero	Radio	Zero	Zero	Zero	Zero	Yes	Everyday	Transmit pathogens	Malaria	Malaria	Zero	Zero	Anopheles	Anopheles	Zero	Zero	0	Bushes clearance	Zero	Bushes clearance	Zero	0	Zero	Mosquito netting	Mosquito netting	Zero	Zero	Zero	Rain season	Yes	Yes	Humans/Ruminants	Ruminants	Humans	Zero	Zero	Muscle/joint pain	Zero	Zero	Zero	Zero	Zero	Joint pain	Musclet pain	Zero	Zero	zero	Fever	Zero
Zero	Radio	Zero	Zero	Zero	Zero	Yes	Everyday	Transmit pathogens	Malaria	Malaria	Zero	Zero	Idon't know	Zero	Zero	Zero	Idon't know	I do nothing	Zero	Zero	Zero	I do nothing	Zero	Mosquito netting	Mosquito netting	Zero	Zero	Zero	Rain season	No	No	I don't know	Zero	Zero	Zero	I don't know	I don't know	Zero	Zero	Zero	Zero	Zero	Zero	Zero	Zero	Zero	I don't know	Arbotion/in coordination/Mucopulurent discharge	Arbotion
Zero	Zero	Zero	Zero	Zero	Zero	Yes	Everyday	Cause nuisance	I don't know	Zero	Zero	I don't know	Idon't know	Zero	Zero	Zero	Idon't know	I do nothing	Zero	Zero	Zero	I do nothing	Zero	Mosquito netting	Mosquito netting	Zero	Zero	Zero	Rain season	No	No	I don't know	Zero	Zero	Zero	I don't know	I don't know	Zero	Zero	Zero	Zero	Zero	Zero	Zero	Zero	Zero	I don't know	I don't know	Zero
Phone	Zero	Zero	Zero	Zero	Zero	Yes	Everyday	Transmit pathogens	Malaria	Malaria	Zero	Zero	Idon't know	Zero	Zero	Zero	Idon't know	I do nothing	Zero	Zero	Zero	I do nothing	Zero	Mosquito netting	Mosquito netting	Zero	Zero	Zero	Rain season	Yes	No	Ruminants	Ruminants	Zero	Zero	Zero	Febrile fever/Backache	Zero	Febrile fever	Zero	Zero	Backache	Zero	Zero	Zero	Zero	zero	Lacrimation/Lameness	Zero
Phone	Zero	Zero	Zero	Zero	Zero	Yes	Everyday	Transmit pathogens	Malaria	Malaria	Zero	Zero	Idon't know	Zero	Zero	Zero	Idon't know	I do nothing	Zero	Zero	Zero	I do nothing	Zero	I don?t know	0	Zero	Zero	I don't know	Rain season	Yes	No	Ruminants	Ruminants	Zero	Zero	Zero	I don't know	Zero	Zero	Zero	Zero	Zero	Zero	Zero	Zero	Zero	I don't know	Fetid diarrhea/ arbotion/sudden death	Arbotion
Zero	Radio	Zero	Zero	Zero	Zero	Yes	Everyday	Transmit pathogens	Malaria	Malaria	Zero	Zero	Idon't know	Zero	Zero	Zero	Idon't know	I do nothing	Zero	Zero	Zero	I do nothing	Zero	Mosquito netting	Mosquito netting	Zero	Zero	Zero	Rain season	Yes	No	Ruminants	Ruminants	Zero	Zero	Zero	I don't know	Zero	Zero	Zero	Zero	Zero	Zero	Zero	Zero	Zero	I don't know	I don't know	Zero
Phone	Zero	Zero	Zero	Zero	Zero	Yes	Everyday	Transmit pathogens	Malaria	Malaria	Zero	Zero	Idon't know	Zero	Zero	Zero	Idon't know	I do nothing	Zero	Zero	Zero	I do nothing	Zero	Mosquito netting	Mosquito netting	Zero	Zero	Zero	Rain season	No	No	I don't know	Zero	Zero	Zero	I don't know	I don't know	Zero	Zero	Zero	Zero	Zero	Zero	Zero	Zero	Zero	I don't know	Arbotion/in coordination/Mucopulurent discharge	Arbotion
Phone	Zero	Zero	Zero	Zero	Zero	Yes	Everyday	Transmit pathogens	malaria	malaria	Zero	Zero	Idon't know	Zero	Zero	Zero	Idon't know	I do nothing	Zero	Zero	Zero	I do nothing	Zero	I don?t know	0	Zero	Zero	I don't know	Rain season	Yes	No	Ruminants	Ruminants	Zero	Zero	Zero	I don't know	Zero	Zero	Zero	Zero	Zero	Zero	Zero	Zero	Zero	I don't know	I don't know	Zero
Zero	Radio	Zero	Zero	Zero	Zero	Yes	Everyday	Transmit pathogens	Malaria	Malaria	Zero	Zero	Idon't know	Zero	Zero	Zero	Idon't know	I do nothing	Zero	Zero	Zero	I do nothing	Zero	Mosquito netting	Mosquito netting	Zero	Zero	Zero	Rain season	No	No	I don't know	Zero	Zero	Zero	I don't know	I don't know	Zero	Zero	Zero	Zero	Zero	Zero	Zero	Zero	Zero	I don't know	I don't know	Zero
Phone	Zero	Zero	Zero	Zero	Zero	Yes	Everyday	Transmit pathogens	malaria	malaria	Zero	Zero	Idon't know	Zero	Zero	Zero	Idon't know	I do nothing	Zero	Zero	Zero	I do nothing	Zero	Mosquito netting	Mosquito netting	Zero	Zero	Zero	Rain season	No	No	I don't know	Zero	Zero	Zero	I don't know	I don't know	Zero	Zero	Zero	Zero	Zero	Zero	Zero	Zero	Zero	I don't know	I don't know	Zero
Zero	Zero	TV	Zero	Zero	Zero	Yes	Everyday	Transmit pathogens	Malaria	Malaria	Zero	Zero	Idon't know	Zero	Zero	Zero	Idon't know	I do nothing	Zero	Zero	Zero	I do nothing	Zero	Mosquito netting	Mosquito netting	Zero	Zero	Zero	Rain season	No	No	I don't know	Zero	Zero	Zero	I don't know	I don't know	Zero	Zero	Zero	Zero	Zero	Zero	Zero	Zero	Zero	I don't know	I don't know	Zero
Phone	Zero	Zero	Zero	Zero	Zero	Yes	Everyday	Transmit pathogens	Malaria	Malaria	Zero	Zero	Idon't know	Zero	Zero	Zero	Idon't know	Use of insecticides sprays	Use of insecticides sprays	Zero	Zero	0	Zero	Mosquito netting	Mosquito netting	Zero	Zero	Zero	Rain season	Yes	Yes	I don't know	Zero	Zero	Zero	I don't know	I don't know	Zero	Zero	Zero	Zero	Zero	Zero	Zero	Zero	Zero	I don't know	I don't know	Zero
Zero	Radio	Zero	Zero	Zero	Zero	Yes	Everyday	Transmit pathogens	Malaria	Malaria	Zero	Zero	Idon't know	Zero	Zero	Zero	Idon't know	I do nothing	Zero	Zero	Zero	I do nothing	Zero	Mosquito netting	Mosquito netting	Zero	Zero	Zero	Rain season	No	No	I don't know	Zero	Zero	Zero	I don't know	I don't know	Zero	Zero	Zero	Zero	Zero	Zero	Zero	Zero	Zero	I don't know	Arbotion/in coordination/Mucopulurent discharge	Arbotion
Zero	Radio	Zero	Zero	Zero	Zero	Yes	Everyday	Transmit pathogens	Malaria	Malaria	Zero	Zero	Idon't know	Zero	Zero	Zero	Idon't know	Bushes clearance	Zero	Bushes clearance	Zero	0	Zero	Mosquito netting	Mosquito netting	Zero	Zero	Zero	Rain season	No	No	I don't know	Zero	Zero	Zero	I don't know	I don't know	Zero	Zero	Zero	Zero	Zero	Zero	Zero	Zero	Zero	I don't know	I don't know	Zero
Phone	Zero	Zero	Zero	Zero	Zero	Yes	Everyday	Transmit pathogens	Malaria	Malaria	Zero	Zero	Idon't know	Zero	Zero	Zero	Idon't know	I do nothing	Zero	Zero	Zero	I do nothing	Zero	Mosquito netting	Mosquito netting	Zero	Zero	Zero	Rain season	No	No	I don't know	Zero	Zero	Zero	I don't know	I don't know	Zero	Zero	Zero	Zero	Zero	Zero	Zero	Zero	Zero	I don't know	Lameness/ fever	Zero
Phone	Zero	Zero	Zero	Zero	Zero	Yes	Everyday	Transmit pathogens	Malaria	Malaria	Zero	Zero	Anopheles	Anopheles	Zero	Zero	0	Bushes clearance	Zero	Bushes clearance	Zero	0	Zero	Mosquito netting	Mosquito netting	Zero	Zero	Zero	Rain season	Yes	Yes	Humans/Ruminants	Ruminants	Humans	Zero	Zero	Lethargy/headache/fever/ blurred vision	Zero	Febrile fever	Headache	Zero	Zero	Zero	Zero	Lethargy	Blurred vision	zero	Hemorrhagic fever/Lethargy	Zero
Zero	Zero	Zero	Gatherings	Zero	Zero	Yes	Everyday	Transmit pathogens	I don't know	Zero	Zero	I don't know	Idon't know	Zero	Zero	Zero	Idon't know	I do nothing	Zero	Zero	Zero	I do nothing	Zero	Mosquito netting	Mosquito netting	Zero	Zero	Zero	Rain season	No	No	I don't know	Zero	Zero	Zero	I don't know	I don't know	Zero	Zero	Zero	Zero	Zero	Zero	Zero	Zero	Zero	I don't know	I don't know	Zero
Zero	Radio	Zero	Zero	Zero	Zero	Yes	Everyday	Transmit pathogens	Malaria	Malaria	Zero	Zero	Idon't know	Zero	Zero	Zero	Idon't know	I do nothing	Zero	Zero	Zero	I do nothing	Zero	Mosquito netting	Mosquito netting	Zero	Zero	Zero	Rain season	No	No	I don't know	Zero	Zero	Zero	I don't know	I don't know	Zero	Zero	Zero	Zero	Zero	Zero	Zero	Zero	Zero	I don't know	I don't know	Zero
Zero	Radio	Zero	Zero	Zero	Zero	Yes	Everyday	Transmit pathogens	Malaria	Malaria	Zero	Zero	Idon't know	Zero	Zero	Zero	Idon't know	I do nothing	Zero	Zero	Zero	I do nothing	Zero	Mosquito netting	Mosquito netting	Zero	Zero	Zero	Rain season	Yes	No	Ruminants	Ruminants	Zero	Zero	Zero	I don't know	Zero	Zero	Zero	Zero	Zero	Zero	Zero	Zero	Zero	I don't know	Lacrimation	Zero
Phone	Zero	Zero	Zero	Zero	Zero	Yes	Everyday	Transmit pathogens	malaria	malaria	Zero	Zero	Idon't know	Zero	Zero	Zero	Idon't know	I do nothing	Zero	Zero	Zero	I do nothing	Zero	Mosquito netting	Mosquito netting	Zero	Zero	Zero	Rain season	No	No	I don't know	Zero	Zero	Zero	I don't know	I don't know	Zero	Zero	Zero	Zero	Zero	Zero	Zero	Zero	Zero	I don't know	I don't know	Zero
Zero	Zero	Zero	Gatherings	Zero	Zero	Yes	Everyday	I don't know	I don't know	Zero	Zero	I don't know	Idon't know	Zero	Zero	Zero	Idon't know	I do nothing	Zero	Zero	Zero	I do nothing	Zero	I don?t know	0	Zero	Zero	I don't know	Dry season	No	No	I don't know	Zero	Zero	Zero	I don't know	I don't know	Zero	Zero	Zero	Zero	Zero	Zero	Zero	Zero	Zero	I don't know	I don't know	Zero
Phone	Zero	Zero	Zero	Zero	Zero	Yes	Everyday	Transmit pathogens	Malaria	Malaria	Zero	Zero	Idon't know	Zero	Zero	Zero	Idon't know	I do nothing	Zero	Zero	Zero	I do nothing	Zero	Mosquito netting	Mosquito netting	Zero	Zero	Zero	Rain season	No	No	I don't know	Zero	Zero	Zero	I don't know	I don't know	Zero	Zero	Zero	Zero	Zero	Zero	Zero	Zero	Zero	I don't know	I don't know	Zero
Zero	Zero	Zero	Gatherings	Zero	Zero	Yes	Everyday	Cause nuisance	I don't know	Zero	Zero	I don't know	Idon't know	Zero	Zero	Zero	Idon't know	I do nothing	Zero	Zero	Zero	I do nothing	Zero	Mosquito netting	Mosquito netting	Zero	Zero	Zero	Rain season	Yes	No	Ruminants	Ruminants	Zero	Zero	Zero	I don't know	Zero	Zero	Zero	Zero	Zero	Zero	Zero	Zero	Zero	I don't know	I don't know	Zero
Phone	Zero	Zero	Zero	Zero	Zero	Yes	Everyday	Transmit pathogens	Malaria	Malaria	Zero	Zero	Anopheles/Culex	Anopheles	Culex	Zero	0	Eliminate stagnant water	Zero	Zero	Eliminate stagnant water	0	Zero	Mosquito netting	Mosquito netting	Zero	Zero	Zero	Rain season	Yes	No	Ruminants	Ruminants	Zero	Zero	Zero	I don't know	Zero	Zero	Zero	Zero	Zero	Zero	Zero	Zero	Zero	I don't know	In coordination/Arbotion	Arbotion
Zero	Zero	Zero	Gatherings	Zero	Zero	Yes	Everyday	Transmit pathogens	Malaria	Malaria	Zero	Zero	Idon't know	Zero	Zero	Zero	Idon't know	I do nothing	Zero	Zero	Zero	I do nothing	Zero	Mosquito netting	Mosquito netting	Zero	Zero	Zero	Rain season	No	No	I don't know	Zero	Zero	Zero	I don't know	I don't know	Zero	Zero	Zero	Zero	Zero	Zero	Zero	Zero	Zero	I don't know	I don't know	Zero
Phone	Zero	Zero	Zero	Zero	Zero	Yes	Everyday	Transmit pathogens	Malaria	Malaria	Zero	Zero	Idon't know	Zero	Zero	Zero	Idon't know	I do nothing	Zero	Zero	Zero	I do nothing	Zero	Mosquito netting	Mosquito netting	Zero	Zero	Zero	Rain season	No	No	I don't know	Zero	Zero	Zero	I don't know	I don't know	Zero	Zero	Zero	Zero	Zero	Zero	Zero	Zero	Zero	I don't know	I don't know	Zero
Zero	Radio	Zero	Zero	Zero	Zero	Yes	Everyday	Transmit pathogens	Malaria	Malaria	Zero	Zero	Idon't know	Zero	Zero	Zero	Idon't know	Bushes clearance	Zero	Bushes clearance	Zero	0	Zero	Mosquito netting	Mosquito netting	Zero	Zero	Zero	Rain season	No	No	I don't know	Zero	Zero	Zero	I don't know	I don't know	Zero	Zero	Zero	Zero	Zero	Zero	Zero	Zero	Zero	I don't know	I don't know	Zero
Zero	Radio	Zero	Zero	Zero	Zero	Yes	Everyday	Transmit pathogens	Malaria	Malaria	Zero	Zero	Anopheles/Culex	Anopheles	Culex	Zero	0	I do nothing	Zero	Zero	Zero	I do nothing	Zero	Mosquito netting	Mosquito netting	Zero	Zero	Zero	Rain season	No	No	I don't know	Zero	Zero	Zero	I don't know	I don't know	Zero	Zero	Zero	Zero	Zero	Zero	Zero	Zero	Zero	I don't know	I don't know	Zero
Zero	Zero	Zero	Zero	Health servants	Veterinary servants	Yes	Everyday	Transmit pathogens	Malaria	Malaria	Zero	Zero	Anopheles	Anopheles	Zero	Zero	0	I do nothing	Zero	Zero	Zero	I do nothing	Zero	Mosquito netting	Mosquito netting	Zero	Zero	Zero	Rain season	Yes	Yes	Humans/Ruminants	Ruminants	Humans	Zero	Zero	Muscle/joint pain	Zero	Zero	Zero	Zero	Zero	Joint pain	Musclet pain	Zero	Zero	zero	Fever	Zero
Phone	Zero	Zero	Zero	Zero	Zero	Yes	Everyday	Transmit pathogens	Malaria	Malaria	Zero	Zero	Anopheles	Anopheles	Zero	Zero	0	Bushes clearance	Zero	Bushes clearance	Zero	0	Zero	Mosquito netting	Mosquito netting	Zero	Zero	Zero	Rain season	Yes	No	Ruminants	Ruminants	Zero	Zero	Zero	I don't know	Zero	Zero	Zero	Zero	Zero	Zero	Zero	Zero	Zero	I don't know	Fever	Zero
Zero	Radio	Zero	Zero	Zero	Zero	Yes	Everyday	Transmit pathogens	Malaria	Malaria	Zero	Zero	Anopheles	Anopheles	Zero	Zero	0	I do nothing	Zero	Zero	Zero	I do nothing	Zero	Mosquito netting	Mosquito netting	Zero	Zero	Zero	Rain season	Yes	Yes	Rodents/wildlife	Zero	Zero	Wild animals	Zero	Muscle/joint pain	Zero	Zero	Zero	Zero	Zero	Joint pain	Musclet pain	Zero	Zero	zero	Fever	Zero
Phone	Radio	Zero	Zero	Zero	Zero	Yes	Everyday	Transmit pathogens	Malaria	Malaria	Zero	Zero	Anopheles	Anopheles	Zero	Zero	0	Kill as noticed/bush clearance	Zero	Bushes clearance	Zero	0	Kill as noticed	Mosquito netting	Mosquito netting	Zero	Zero	Zero	Rain season	Yes	Yes	Humans/Ruminants	Ruminants	Humans	Zero	Zero	Febrile fever/headache	Zero	Febrile fever	Headache	Zero	Zero	Zero	Zero	Zero	Zero	zero	Fever/sudden death	Zero
Zero	Radio	Zero	Zero	Zero	Zero	Yes	Everyday	Transmit pathogens	Malaria	Malaria	Zero	Zero	Idon't know	Zero	Zero	Zero	Idon't know	I do nothing	Zero	Zero	Zero	I do nothing	Zero	Mosquito netting	Mosquito netting	Zero	Zero	Zero	Rain season	Yes	Yes	Humans/Ruminants	Ruminants	Humans	Zero	Zero	Hemorrhagic fever/headache	Hemorrhagic fever	Zero	Headache	Zero	Zero	Zero	Musclet pain	Zero	Zero	zero	Fetid diarrhea/arbotion	Arbotion
Phone	Zero	Zero	Zero	Zero	Zero	Yes	Everyday	Transmit pathogens	malaria	malaria	Zero	Zero	Idon't know	Zero	Zero	Zero	Idon't know	I do nothing	Zero	Zero	Zero	I do nothing	Zero	mosquito netting	Mosquito netting	Zero	Zero	Zero	Rain season	No	No	I don't know	Zero	Zero	Zero	I don't know	I don't know	Zero	Zero	Zero	Zero	Zero	Zero	Zero	Zero	Zero	I don't know	mucopurulent discharge/fever	Zero
Phone	Zero	Zero	Zero	Zero	Zero	Yes	Everyday	Transmit pathogens	Malaria	Malaria	Zero	Zero	Anopheles	Anopheles	Zero	Zero	0	I do nothing	Zero	Zero	Zero	I do nothing	Zero	Mosquito netting	Mosquito netting	Zero	Zero	Zero	Rain season	No	No	I don't know	Zero	Zero	Zero	I don't know	I don't know	Zero	Zero	Zero	Zero	Zero	Zero	Zero	Zero	Zero	I don't know	I don't know	Zero
Zero	Radio	Zero	Zero	Zero	Zero	Yes	Everyday	Transmit pathogens	Malaria	Malaria	Zero	Zero	Idon't know	Zero	Zero	Zero	Idon't know	I do nothing	Zero	Zero	Zero	I do nothing	Zero	Mosquito netting	Mosquito netting	Zero	Zero	Zero	Rain season	Yes	Yes	Humans/Ruminants	Ruminants	Humans	Zero	Zero	I don't know	Zero	Zero	Zero	Zero	Zero	Zero	Zero	Zero	Zero	I don't know	Arbotion/in coordination/Mucopulurent discharge	Arbotion
Phone	Zero	Zero	Zero	Zero	Zero	Yes	Everyday	Transmit pathogens	Malaria	Malaria	Zero	Zero	Idon't know	Zero	Zero	Zero	Idon't know	I do nothing	Zero	Zero	Zero	I do nothing	Zero	Mosquito netting	Mosquito netting	Zero	Zero	Zero	Rain season	Yes	No	I don't know	Zero	Zero	Zero	I don't know	I don't know	Zero	Zero	Zero	Zero	Zero	Zero	Zero	Zero	Zero	I don't know	I don't know	Zero
Phone	Zero	Zero	Zero	Zero	Zero	Yes	Everyday	Transmit pathogens	Malaria	Malaria	Zero	Zero	Idon't know	Zero	Zero	Zero	Idon't know	I do nothing	Zero	Zero	Zero	I do nothing	Zero	I don?t know	0	Zero	Zero	I don't know	Rain season	Yes	Yes	Humans/Ruminants	Ruminants	Humans	Zero	Zero	Fever/ Blurred vision	Zero	Febrile fever	Zero	Zero	Zero	Zero	Zero	Zero	Blurred vision	zero	I don't know	Zero
Zero	Radio	Zero	Zero	Zero	Zero	Yes	Everyday	Transmit pathogens	Malaria	Malaria	Zero	Zero	Idon't know	Zero	Zero	Zero	Idon't know	I do nothing	Zero	Zero	Zero	I do nothing	Zero	Mosquito netting	Mosquito netting	Zero	Zero	Zero	Rain season	No	No	I don't know	Zero	Zero	Zero	I don't know	I don't know	Zero	Zero	Zero	Zero	Zero	Zero	Zero	Zero	Zero	I don't know	I don't know	Zero
Zero	Radio	Zero	Zero	Zero	Zero	Yes	Everyday	Transmit pathogens	Malaria	Malaria	Zero	Zero	Idon't know	Zero	Zero	Zero	Idon't know	I do nothing	Zero	Zero	Zero	I do nothing	Zero	Mosquito netting	Mosquito netting	Zero	Zero	Zero	Rain season	No	No	I don't know	Zero	Zero	Zero	I don't know	I don't know	Zero	Zero	Zero	Zero	Zero	Zero	Zero	Zero	Zero	I don't know	I don't know	Zero
Phone	Zero	Zero	Zero	Zero	Zero	Yes	Everyday	Transmit pathogens	Malaria	Malaria	Zero	Zero	Idon't know	Zero	Zero	Zero	Idon't know	I do nothing	Zero	Zero	Zero	I do nothing	Zero	Mosquito netting	Mosquito netting	Zero	Zero	Zero	Rain season	Yes	No	I don't know	Zero	Zero	Zero	I don't know	I don't know	Zero	Zero	Zero	Zero	Zero	Zero	Zero	Zero	Zero	I don't know	I don't know	Zero
Zero	Zero	Zero	Gatherings	Zero	Zero	Yes	Everyday	Transmit pathogens	Malaria	Malaria	Zero	Zero	Anopheles/Culex	Anopheles	Culex	Zero	0	Bushes clearance	Zero	Bushes clearance	Zero	0	Zero	Mosquito netting	Mosquito netting	Zero	Zero	Zero	Rain season	Yes	Yes	Humans/Ruminants	Ruminants	Humans	Zero	Zero	Febrile fever/muscle/joint pain	Zero	Febrile fever	Zero	Zero	Zero	Joint pain	Musclet pain	Zero	Zero	zero	Fetid diarrhoe/ arbotion/Fever	Arbotion
Zero	Radio	Zero	Zero	Zero	Zero	Yes	Everyday	Transmit pathogens	Malaria	Malaria	Zero	Zero	Anopheles/Culex	Anopheles	Culex	Zero	0	Use of insecticides sprays	Use of insecticides sprays	Zero	Zero	0	Zero	mosquito netting	Mosquito netting	Zero	Zero	Zero	Rain season	Yes	Yes	Humans/Ruminants	Ruminants	Humans	Zero	Zero	Febrile fever/headache	Zero	Febrile fever	Headache	Zero	Zero	Zero	Zero	Zero	Zero	zero	Fetid diarrhoe/fever	Zero
Zero	Zero	Zero	Zero	Health servants	Veterinary servants	Yes	Everyday	Transmit pathogens	Malaria	Malaria	Zero	Zero	Idon't know	Zero	Zero	Zero	Idon't know	Bushes clearance	Zero	Bushes clearance	Zero	0	Zero	Mosquito netting	Mosquito netting	Zero	Zero	Zero	Rain season	Yes	Yes	Humans/Ruminants	Ruminants	Humans	Zero	Zero	Muscle/joint pain/Fever	Zero	Febrile fever	Zero	Zero	Zero	Joint pain	Musclet pain	Zero	Zero	zero	Mucopurulent discharge/fever	Zero
Phone	Zero	Zero	Zero	Zero	Zero	Yes	Everyday	Transmit pathogens	Malaria	Malaria	Zero	Zero	Anopheles/Culex	Anopheles	Culex	Zero	0	Bushes clearance	Zero	Bushes clearance	Zero	0	Zero	Mosquito netting	Mosquito netting	Zero	Zero	Zero	Rain season	Yes	No	Ruminants	Ruminants	Zero	Zero	Zero	I don't know	Zero	Zero	Zero	Zero	Zero	Zero	Zero	Zero	Zero	I don't know	Hemorrhagic fever/arbotion	Arbotion
Zero	Zero	Zero	Zero	Health servants	Veterinary servants	Yes	Everyday	Transmit pathogens	Malaria	Malaria	Zero	Zero	Idon't know	Zero	Zero	Zero	Idon't know	I do nothing	Zero	Zero	Zero	I do nothing	Zero	Mosquito netting	Mosquito netting	Zero	Zero	Zero	Rain season	No	No	I don't know	Zero	Zero	Zero	I don't know	I don't know	Zero	Zero	Zero	Zero	Zero	Zero	Zero	Zero	Zero	I don't know	Fever/abortion	Arbotion
Zero	Zero	TV	Zero	Zero	Zero	Yes	Everyday	Transmit pathogens	Malaria	Malaria	Zero	Zero	Anopheles	Anopheles	Zero	Zero	0	Use of insecticides sprays	Use of insecticides sprays	Zero	Zero	0	Zero	Mosquito netting	Mosquito netting	Zero	Zero	Zero	Rain season	Yes	Yes	Humans/Ruminants	Ruminants	Humans	Zero	Zero	I don't know	Zero	Zero	Zero	Zero	Zero	Zero	Zero	Zero	Zero	I don't know	In coordination	Zero
Phone	Zero	Zero	Zero	Zero	Zero	Yes	Everyday	Transmit pathogens	Malaria	Malaria	Zero	Zero	Idon't know	Zero	Zero	Zero	Idon't know	I do nothing	Zero	Zero	Zero	I do nothing	Zero	Mosquito netting	Mosquito netting	Zero	Zero	Zero	Rain season	No	No	I don't know	Zero	Zero	Zero	I don't know	I don't know	Zero	Zero	Zero	Zero	Zero	Zero	Zero	Zero	Zero	I don't know	I don't know	Zero
Zero	Zero	TV	Zero	Zero	Zero	Yes	Everyday	Transmit pathogens	Malaria	Malaria	Zero	Zero	Idon't know	Zero	Zero	Zero	Idon't know	I do nothing	Zero	Zero	Zero	I do nothing	Zero	Mosquito netting	Mosquito netting	Zero	Zero	Zero	Rain season	No	No	I don't know	Zero	Zero	Zero	I don't know	I don't know	Zero	Zero	Zero	Zero	Zero	Zero	Zero	Zero	Zero	I don't know	I don't know	Zero
Phone	Zero	Zero	Zero	Zero	Zero	Yes	Everyday	Transmit pathogens	Malaria	Malaria	Zero	Zero	Anopheles	Anopheles	Zero	Zero	0	I do nothing	Zero	Zero	Zero	I do nothing	Zero	Mosquito netting	Mosquito netting	Zero	Zero	Zero	Rain season	Yes	No	Ruminants	Ruminants	Zero	Zero	Zero	I don't know	Zero	Zero	Zero	Zero	Zero	Zero	Zero	Zero	Zero	I don't know	I don't know	Zero
Zero	Radio	Zero	Zero	Zero	Zero	Yes	Everyday	Transmit pathogens	Malaria	Malaria	Zero	Zero	Idon't know	Zero	Zero	Zero	Idon't know	Bushes clearance	Zero	Bushes clearance	Zero	0	Zero	Mosquito netting	Mosquito netting	Zero	Zero	Zero	Rain season	Yes	No	Ruminants	Ruminants	Zero	Zero	Zero	I don't know	Zero	Zero	Zero	Zero	Zero	Zero	Zero	Zero	Zero	I don't know	I don't know	Zero
Zero	Radio	Zero	Zero	Zero	Zero	Yes	Everyday	Transmit pathogens	Malaria	Malaria	Zero	Zero	Anopheles	Anopheles	Zero	Zero	0	Use of insecticides sprays	Use of insecticides sprays	Zero	Zero	0	Zero	Mosquito netting/Repellents	Mosquito netting	Mosquito Repellents	Zero	Zero	Rain season	Yes	No	ruminants/wildlife	Ruminants	Zero	Wild animals	Zero	I don't know	Zero	Zero	Zero	Zero	Zero	Zero	Zero	Zero	Zero	I don't know	Fever	Zero
Zero	Radio	Zero	Zero	Zero	Zero	Yes	Everyday	Transmit pathogens	Malaria	Malaria	Zero	Zero	Anopheles	Anopheles	Zero	Zero	0	bushes clearance	Zero	Bushes clearance	Zero	0	Zero	Mosquito netting	Mosquito netting	Zero	Zero	Zero	Rain season	Yes	No	Ruminants	Ruminants	Zero	Zero	Zero	I don't know	Zero	Zero	Zero	Zero	Zero	Zero	Zero	Zero	Zero	I don't know	I don't know	Zero
Zero	Zero	Zero	Zero	Health servants	Veterinary servants	Yes	Everyday	Transmit pathogens	Malaria	Malaria	Zero	Zero	Anopheles	Anopheles	Zero	Zero	0	Bushes clearance	Zero	Bushes clearance	Zero	0	Zero	Mosquito netting/Repellents	Mosquito netting	Mosquito Repellents	Zero	Zero	Rain season	Yes	Yes	Humans/Ruminants	Ruminants	Humans	Zero	Zero	Fever/ headache	Zero	Febrile fever	Headache	Zero	Zero	Zero	Zero	Zero	Zero	zero	Fever	Zero
Zero	Radio	Zero	Zero	Zero	Zero	Yes	Everyday	Transmit pathogens	Malaria	Malaria	Zero	Zero	Anopheles	Anopheles	Zero	Zero	0	Bushes clearance	Zero	Bushes clearance	Zero	0	Zero	Mosquito netting	Mosquito netting	Zero	Zero	Zero	Rain season	Yes	Yes	Ruminnts/wildlife	Ruminants	Zero	Wild animals	Zero	Fever/ headache	Zero	Febrile fever	Headache	Zero	Zero	Zero	Zero	Zero	Zero	zero	Fever	Zero
Zero	Radio	Zero	Zero	Zero	Zero	Yes	Everyday	Transmit pathogens	Malaria	Malaria	Zero	Zero	Idon't know	Zero	Zero	Zero	Idon't know	Bushes clearance	Zero	Bushes clearance	Zero	0	Zero	Indoor	0	Zero	Indoor	Zero	Rain season	No	No	I don't know	Zero	Zero	Zero	I don't know	I don't know	Zero	Zero	Zero	Zero	Zero	Zero	Zero	Zero	Zero	I don't know	I don't know	Zero
Zero	Zero	TV	Zero	Zero	Zero	Yes	Everyday	Transmit pathogens	Malaria	Malaria	Zero	Zero	Anopheles	Anopheles	Zero	Zero	0	Bushes clearance	Zero	Bushes clearance	Zero	0	Zero	Mosquito netting	Mosquito netting	Zero	Zero	Zero	Rain season	Yes	Yes	Humans/Ruminants	Ruminants	Humans	Zero	Zero	Febrile fever/Backache	Zero	Febrile fever	Zero	Zero	Backache	Zero	Zero	Zero	Zero	zero	Fever	Zero
Zero	Radio	Zero	Zero	Zero	Zero	Yes	Everyday	Transmit pathogens	Malaria	Malaria	Zero	Zero	Anopheles	Anopheles	Zero	Zero	0	I do nothing	Zero	Zero	Zero	I do nothing	Zero	Mosquito netting	Mosquito netting	Zero	Zero	Zero	Rain season	No	No	I don't know	Zero	Zero	Zero	I don't know	I don't know	Zero	Zero	Zero	Zero	Zero	Zero	Zero	Zero	Zero	I don't know	I don't know	Zero
Zero	Zero	Zero	Gatherings	Zero	Zero	Yes	Everyday	Transmit pathogens	Malaria	Malaria	Zero	Zero	Idon't know	Zero	Zero	Zero	Idon't know	I do nothing	Zero	Zero	Zero	I do nothing	Zero	Mosquito netting	Mosquito netting	Zero	Zero	Zero	Rain season	Yes	No	I don't know	Zero	Zero	Zero	I don't know	I don't know	Zero	Zero	Zero	Zero	Zero	Zero	Zero	Zero	Zero	I don't know	I don't know	Zero
Zero	Radio	Zero	Zero	Zero	Zero	Yes	Everyday	Transmit pathogens	Malaria	Malaria	Zero	Zero	Idon't know	Zero	Zero	Zero	Idon't know	I do nothing	Zero	Zero	Zero	I do nothing	Zero	Mosquito netting	Mosquito netting	Zero	Zero	Zero	Rain season	Yes	No	I don't know	Zero	Zero	Zero	I don't know	I don't know	Zero	Zero	Zero	Zero	Zero	Zero	Zero	Zero	Zero	I don't know	I don't know	Zero
Phone	Zero	Zero	Zero	Zero	Zero	Yes	Everyday	Transmit pathogens	Malaria	Malaria	Zero	Zero	Idon't know	Zero	Zero	Zero	Idon't know	I do nothing	Zero	Zero	Zero	I do nothing	Zero	Mosquito netting	Mosquito netting	Zero	Zero	Zero	Rain season	Yes	Yes	I don't know	Zero	Zero	Zero	I don't know	I don't know	Zero	Zero	Zero	Zero	Zero	Zero	Zero	Zero	Zero	I don't know	I don't know	Zero
Zero	Radio	Zero	Zero	Zero	Zero	Yes	Everyday	Transmit pathogens	Malaria	Malaria	Zero	Zero	Anopheles	Anopheles	Zero	Zero	0	Use of insecticides sprays	Use of insecticides sprays	Zero	Zero	0	Zero	Mosquito netting	Mosquito netting	Zero	Zero	Zero	Rain season	Yes	Yes	ruminants/wildlife	Ruminants	Zero	Wild animals	Zero	I don't know	Zero	Zero	Zero	Zero	Zero	Zero	Zero	Zero	Zero	I don't know	Fever/Fetid diarrhoe	Zero
Phone	Zero	Zero	Zero	Zero	Zero	Yes	Everyday	Transmit pathogens	Malaria	Malaria	Zero	Zero	Idon't know	Zero	Zero	Zero	Idon't know	I do nothing	Zero	Zero	Zero	I do nothing	Zero	Mosquito netting	Mosquito netting	Zero	Zero	Zero	Rain season	No	No	I don't know	Zero	Zero	Zero	I don't know	I don't know	Zero	Zero	Zero	Zero	Zero	Zero	Zero	Zero	Zero	I don't know	I don't know	Zero
Zero	Radio	TV	Zero	Zero	Zero	Yes	Everyday	Transmit pathogens	Malaria	Malaria	Zero	Zero	Idon't know	Zero	Zero	Zero	Idon't know	I do nothing	Zero	Zero	Zero	I do nothing	Zero	Mosquito netting	Mosquito netting	Zero	Zero	Zero	Rain season	No	No	I don't know	Zero	Zero	Zero	I don't know	I don't know	Zero	Zero	Zero	Zero	Zero	Zero	Zero	Zero	Zero	I don't know	I don't know	Zero
Zero	Radio	Zero	Zero	Zero	Zero	Yes	Everyday	Transmit pathogens	Malaria	Malaria	Zero	Zero	Idon't know	Zero	Zero	Zero	Idon't know	I do nothing	Zero	Zero	Zero	I do nothing	Zero	Mosquito netting	Mosquito netting	Zero	Zero	Zero	Rain season	Yes	No	Ruminants	Ruminants	Zero	Zero	Zero	I don't know	Zero	Zero	Zero	Zero	Zero	Zero	Zero	Zero	Zero	I don't know	I don't know	Zero
Zero	Zero	TV	Zero	Zero	Zero	Yes	Everyday	Transmit pathogens	Malaria	Malaria	Zero	Zero	Idon't know	Zero	Zero	Zero	Idon't know	I do nothing	Zero	Zero	Zero	I do nothing	Zero	Mosquito netting	Mosquito netting	Zero	Zero	Zero	Rain season	Yes	No	Ruminants	Ruminants	Zero	Zero	Zero	I don't know	Zero	Zero	Zero	Zero	Zero	Zero	Zero	Zero	Zero	I don't know	I don't know	Zero
Zero	Radio	Zero	Zero	Zero	Zero	Yes	Everyday	Transmit pathogens	Malaria	Malaria	Zero	Zero	Culex	Zero	Culex	Zero	0	I do nothing	Zero	Zero	Zero	I do nothing	Zero	Mosquito netting	Mosquito netting	Zero	Zero	Zero	Rain season	Yes	No	I don't know	Zero	Zero	Zero	I don't know	I don't know	Zero	Zero	Zero	Zero	Zero	Zero	Zero	Zero	Zero	I don't know	I don't know	Zero
Zero	Zero	TV	Zero	Zero	Zero	Yes	Everyday	Transmit pathogens	Malaria	Malaria	Zero	Zero	Idon't know	Zero	Zero	Zero	Idon't know	Bushes clearance	Zero	Bushes clearance	Zero	0	Zero	Mosquito netting	Mosquito netting	Zero	Zero	Zero	Rain season	Yes	No	Ruminants	Ruminants	Zero	Zero	Zero	I don't know	Zero	Zero	Zero	Zero	Zero	Zero	Zero	Zero	Zero	I don't know	I don't know	Zero
Zero	Radio	Zero	Zero	Zero	Zero	Yes	Everyday	Transmit pathogens	Malaria	Malaria	Zero	Zero	Anopheles	Anopheles	Zero	Zero	0	Use of insecticides sprays	Use of insecticides sprays	Zero	Zero	0	Zero	Mosquito netting	Mosquito netting	Zero	Zero	Zero	Rain season	Yes	No	Ruminants	Ruminants	Zero	Zero	Zero	I don't know	Zero	Zero	Zero	Zero	Zero	Zero	Zero	Zero	Zero	I don't know	Fever/abortion/sudden death	Arbotion
Zero	Radio	Zero	Zero	Zero	Zero	Yes	Everyday	Transmit pathogens	Malaria	Malaria	Zero	Zero	Anopheles	Anopheles	Zero	Zero	0	I do nothing	Zero	Zero	Zero	I do nothing	Zero	Mosquito netting	Mosquito netting	Zero	Zero	Zero	Rain season	Yes	Yes	Humans/Ruminants	Ruminants	Humans	Zero	Zero	Headache/Backache	Zero	Zero	Headache	Zero	Backache	Zero	Musclet pain	Zero	Zero	zero	Fever	Zero
Zero	Zero	Zero	Zero	Health servants	Veterinary servants	Yes	Everyday	Transmit pathogens	Malaria	Malaria	Zero	Zero	Anopheles	Anopheles	Zero	Zero	0	Bushes clearance	Zero	Bushes clearance	Zero	0	Zero	Mosquito netting	Mosquito netting	Zero	Zero	Zero	Rain season	Yes	Yes	Ruminants	Ruminants	Zero	Zero	Zero	I don't know	Zero	Zero	Zero	Zero	Zero	Zero	Zero	Zero	Zero	I don't know	Lacrimation/arbotin	Arbotion
Zero	Radio	Zero	Zero	Zero	Zero	Yes	Everyday	Transmit pathogens	malaria	malaria	Zero	Zero	Idon't know	Zero	Zero	Zero	Idon't know	Bushes clearance	Zero	Bushes clearance	Zero	0	Zero	Mosquito netting	Mosquito netting	Zero	Zero	Zero	Rain season	No	No	I don't know	Zero	Zero	Zero	I don't know	I don't know	Zero	Zero	Zero	Zero	Zero	Zero	Zero	Zero	Zero	I don't know	I don't know	Zero
Zero	Zero	TV	Zero	Zero	Zero	Yes	Everyday	Transmit pathogens	Malaria	Malaria	Zero	Zero	Anopheles	Anopheles	Zero	Zero	0	Bushes clearance	Zero	Bushes clearance	Zero	0	Zero	Mosquito netting	Mosquito netting	Zero	Zero	Zero	Rain season	No	No	I don't know	Zero	Zero	Zero	I don't know	I don't know	Zero	Zero	Zero	Zero	Zero	Zero	Zero	Zero	Zero	I don't know	I don't know	Zero
Phone	Zero	Zero	Zero	Zero	Zero	Yes	Everyday	Transmit pathogens	Malaria	Malaria	Zero	Zero	Idon't know	Zero	Zero	Zero	Idon't know	I do nothing	Zero	Zero	Zero	I do nothing	Zero	Mosquito netting	Mosquito netting	Zero	Zero	Zero	Rain season	Yes	Yes	Humans/animals	Ruminants	Humans	Zero	Zero	Febrile fever/death	Zero	Febrile fever	Zero	Zero	Zero	Zero	Zero	Zero	Zero	zero	Inflammation/lacrimation	Zero
Phone	Zero	Zero	Zero	Zero	Zero	Yes	Everyday	Transmit pathogens	malaria	malaria	Zero	Zero	Anopheles	Anopheles	Zero	Zero	0	I do nothing	Zero	Zero	Zero	I do nothing	Zero	Mosquito netting	Mosquito netting	Zero	Zero	Zero	Rain season	Yes	No	Ruminants	Ruminants	Zero	Zero	Zero	I don't know	Zero	Zero	Zero	Zero	Zero	Zero	Zero	Zero	Zero	I don't know	Fever/Weakness	Zero
Zero	Zero	TV	Zero	Zero	Zero	Yes	Everyday	Transmit pathogens	Malaria	Malaria	Zero	Zero	Anopheles	Anopheles	Zero	Zero	0	Bushes clearance	Zero	Bushes clearance	Zero	0	Zero	Mosquito netting	Mosquito netting	Zero	Zero	Zero	Rain season	No	No	I don't know	Zero	Zero	Zero	I don't know	I don't know	Zero	Zero	Zero	Zero	Zero	Zero	Zero	Zero	Zero	I don't know	I don't know	Zero
Phone	Zero	Zero	Zero	Zero	Zero	Yes	Everyday	Transmit pathogens	Malaria	Malaria	Zero	Zero	Idon't know	Zero	Zero	Zero	Idon't know	I do nothing	Zero	Zero	Zero	I do nothing	Zero	Mosquito netting	Mosquito netting	Zero	Zero	Zero	Rain season	Yes	Yes	Humans/Ruminants	Ruminants	Humans	Zero	Zero	Febrile fever/muscle/joint pain	Zero	Febrile fever	Zero	Zero	Zero	Joint pain	Musclet pain	Zero	Zero	zero	Mucopurulent discharge/fever	Zero
Zero	Radio	Zero	Zero	Zero	Zero	Yes	Everyday	Transmit pathogens	Malaria	Malaria	Zero	Zero	Idon't know	Zero	Zero	Zero	Idon't know	I do nothing	Zero	Zero	Zero	I do nothing	Zero	Mosquito netting	Mosquito netting	Zero	Zero	Zero	Rain season	No	No	I don't know	Zero	Zero	Zero	I don't know	I don't know	Zero	Zero	Zero	Zero	Zero	Zero	Zero	Zero	Zero	I don't know	I don't know	Zero
Zero	Radio	Zero	Zero	Zero	Zero	Yes	Everyday	Transmit pathogens	Malaria	Malaria	Zero	Zero	Idon't know	Zero	Zero	Zero	Idon't know	I do nothing	Zero	Zero	Zero	I do nothing	Zero	Mosquito netting	Mosquito netting	Zero	Zero	Zero	Rain season	Yes	No	I don't know	Zero	Zero	Zero	I don't know	I don't know	Zero	Zero	Zero	Zero	Zero	Zero	Zero	Zero	Zero	I don't know	Hemorrhagic fever/ High mortality of new bornes	Zero
Zero	Radio	Zero	Zero	Zero	Zero	Yes	Everyday	Transmit pathogens	Malaria	Malaria	Dengue	Zero	Anopheles/Culex	Anopheles	Culex	Zero	0	Bushes clearance	Zero	Bushes clearance	Zero	0	Zero	Mosquito netting	Mosquito netting	Zero	Zero	Zero	Rain season	Yes	Yes	Humans/Ruminants	Ruminants	Humans	Zero	Zero	Lethargy/headache/fever/ blurred vision	Zero	Febrile fever	Headache	Zero	Zero	Zero	Zero	Lethargy	Blurred vision	zero	Fetid diarrhoe/death/fever	Zero
Zero	Radio	Zero	Zero	Zero	Zero	Yes	Everyday	Transmit pathogens	Malaria	Malaria	Zero	Zero	Idon't know	Zero	Zero	Zero	Idon't know	I do nothing	Zero	Zero	Zero	I do nothing	Zero	Mosquito netting	Mosquito netting	Zero	Zero	Zero	Rain season	Yes	Yes	Humans/Ruminants	Ruminants	Humans	Zero	Zero	Febrile fever/headache/convulsion	Zero	Febrile fever	Headache	Zero	Zero	Zero	Zero	Zero	Zero	zero	Fever/abortion/sudden death	Arbotion
Zero	Radio	Zero	Zero	Zero	Zero	Yes	Everyday	Transmit pathogens	Malaria	Malaria	Zero	Zero	Anopheles	Anopheles	Zero	Zero	0	I do nothing	Zero	Zero	Zero	I do nothing	Zero	Mosquito netting	Mosquito netting	Zero	Zero	Zero	Rain season	Yes	Yes	Rodents/wildlife	Zero	Zero	Wild animals	Zero	Febrile fever	Zero	Febrile fever	Zero	Zero	Backache	Zero	Zero	Zero	Zero	zero	Fever	Zero
Zero	Zero	Zero	Gatherings	Zero	Zero	Yes	I don?t know	Transmit pathogens	Malaria	Malaria	Zero	Zero	Idon't know	Zero	Zero	Zero	Idon't know	I do nothing	Zero	Zero	Zero	I do nothing	Zero	Mosquito netting	Mosquito netting	Zero	Zero	Zero	Rain season	No	No	I don't know	Zero	Zero	Zero	I don't know	I don't know	Zero	Zero	Zero	Zero	Zero	Zero	Zero	Zero	Zero	I don't know	I don't know	Zero
Zero	Zero	Zero	Gatherings	Zero	Zero	No	I don?t know	I don't know	I don't know	Zero	Zero	I don't know	Idon't know	Zero	Zero	Zero	Idon't know	I do nothing	Zero	Zero	Zero	I do nothing	Zero	I don?t know	0	Zero	Zero	I don't know	Dry season	No	No	I don't know	Zero	Zero	Zero	I don't know	I don't know	Zero	Zero	Zero	Zero	Zero	Zero	Zero	Zero	Zero	I don't know	I don't know	Zero
Phone	Zero	Zero	Zero	Zero	Zero	No	I don?t know	I don't know	I don't know	Zero	Zero	I don't know	Idon't know	Zero	Zero	Zero	Idon't know	I do nothing	Zero	Zero	Zero	I do nothing	Zero	I don?t know	0	Zero	Zero	I don't know	Dry season	No	No	I don't know	Zero	Zero	Zero	I don't know	I don't know	Zero	Zero	Zero	Zero	Zero	Zero	Zero	Zero	Zero	I don't know	I don't know	Zero
Phone	Zero	Zero	Zero	Zero	Zero	Yes	I don?t know	Transmit pathogens	Malaria	Malaria	Zero	Zero	Idon't know	Zero	Zero	Zero	Idon't know	I do nothing	Zero	Zero	Zero	I do nothing	Zero	Mosquito netting	Mosquito netting	Zero	Zero	Zero	Rain season	No	No	I don't know	Zero	Zero	Zero	I don't know	I don't know	Zero	Zero	Zero	Zero	Zero	Zero	Zero	Zero	Zero	I don't know	I don't know	Zero
Phone	Zero	Zero	Zero	Zero	Zero	Yes	I don?t know	Transmit pathogens	Malaria	Malaria	Zero	Zero	Idon't know	Zero	Zero	Zero	Idon't know	I do nothing	Zero	Zero	Zero	I do nothing	Zero	Mosquito netting	Mosquito netting	Zero	Zero	Zero	Rain season	Yes	Yes	Ruminants	Ruminants	Zero	Zero	Zero	I don't know	Zero	Zero	Zero	Zero	Zero	Zero	Zero	Zero	Zero	I don't know	I don't know	Zero
Phone	Zero	Zero	Zero	Zero	Zero	Yes	I don?t know	Transmit pathogens	Malaria	Malaria	Zero	Zero	Idon't know	Zero	Zero	Zero	Idon't know	I do nothing	Zero	Zero	Zero	I do nothing	Zero	Mosquito netting	Mosquito netting	Zero	Zero	Zero	Rain season	Yes	Yes	Humans/Ruminants	Ruminants	Humans	Zero	Zero	I don't know	Zero	Zero	Zero	Zero	Zero	Zero	Zero	Zero	Zero	I don't know	Fever	Zero
Phone	Zero	Zero	Zero	Zero	Zero	Yes	I don?t know	Transmit pathogens	Malaria	Malaria	Zero	Zero	Idon't know	Zero	Zero	Zero	Idon't know	I do nothing	Zero	Zero	Zero	I do nothing	Zero	Mosquito netting	Mosquito netting	Zero	Zero	Zero	Rain season	Yes	No	Ruminants	Ruminants	Zero	Zero	Zero	I don't know	Zero	Zero	Zero	Zero	Zero	Zero	Zero	Zero	Zero	I don't know	Fever	Zero
Phone	Zero	Zero	Zero	Zero	Zero	Yes	I don?t know	Transmit pathogens	Malaria	Malaria	Zero	Zero	Idon't know	Zero	Zero	Zero	Idon't know	Bushes clearance	Zero	Bushes clearance	Zero	0	Zero	Mosquito netting	Mosquito netting	Zero	Zero	Zero	Rain season	Yes	No	Ruminants	Ruminants	Zero	Zero	Zero	I don't know	Zero	Zero	Zero	Zero	Zero	Zero	Zero	Zero	Zero	I don't know	Fever	Zero
Zero	Radio	Zero	Zero	Zero	Zero	Yes	I don?t know	Transmit pathogens	Malaria	Malaria	Zero	Zero	Idon't know	Zero	Zero	Zero	Idon't know	Kill as noticed	Zero	Zero	Zero	0	Kill as noticed	Mosquito netting	Mosquito netting	Zero	Zero	Zero	Rain season	Yes	Yes	Humans/Ruminants	Ruminants	Humans	Zero	Zero	Headache	Zero	Zero	Headache	Zero	Zero	Zero	Zero	Zero	Zero	zero	I don't know	Zero
Zero	Zero	Zero	Gatherings	Zero	Zero	Yes	I don?t know	Transmit pathogens	Malaria	Malaria	Zero	Zero	Idon't know	Zero	Zero	Zero	Idon't know	I do nothing	Zero	Zero	Zero	I do nothing	Zero	Mosquito netting	Mosquito netting	Zero	Zero	Zero	Rain season	No	No	I don't know	Zero	Zero	Zero	I don't know	I don't know	Zero	Zero	Zero	Zero	Zero	Zero	Zero	Zero	Zero	I don't know	I don't know	Zero
Phone	Zero	Zero	Zero	Zero	Zero	Yes	I don?t know	Cause nuisance	Malaria	Malaria	Zero	Zero	Idon't know	Zero	Zero	Zero	Idon't know	I do nothing	Zero	Zero	Zero	I do nothing	Zero	Mosquito netting	Mosquito netting	Zero	Zero	Zero	Rain season	Yes	Yes	Ruminants	Ruminants	Zero	Zero	Zero	I don't know	Zero	Zero	Zero	Zero	Zero	Zero	Zero	Zero	Zero	I don't know	Abortion	Arbotion
Phone	Zero	Zero	Zero	Zero	Zero	Yes	I don?t know	Transmit pathogens	Malaria	Malaria	Zero	Zero	Idon't know	Zero	Zero	Zero	Idon't know	I do nothing	Zero	Zero	Zero	I do nothing	Zero	Mosquito netting	Mosquito netting	Zero	Zero	Zero	Rain season	No	No	I don't know	Zero	Zero	Zero	I don't know	I don't know	Zero	Zero	Zero	Zero	Zero	Zero	Zero	Zero	Zero	I don't know	I don't know	Zero
Phone	Zero	Zero	Zero	Zero	Zero	Yes	I don?t know	Transmit pathogens	Malaria	Malaria	Zero	Zero	Idon't know	Zero	Zero	Zero	Idon't know	I do nothing	Zero	Zero	Zero	I do nothing	Zero	Mosquito netting	Mosquito netting	Zero	Zero	Zero	Rain season	No	No	I don't know	Zero	Zero	Zero	I don't know	I don't know	Zero	Zero	Zero	Zero	Zero	Zero	Zero	Zero	Zero	I don't know	I don't know	Zero
Phone	Zero	Zero	Zero	Zero	Zero	Yes	I don?t know	Transmit pathogens	Malaria	Malaria	Zero	Zero	Anopheles	Anopheles	Zero	Zero	0	I do nothing	Zero	Zero	Zero	I do nothing	Zero	Mosquito netting	Mosquito netting	Zero	Zero	Zero	Rain season	No	No	I don't know	Zero	Zero	Zero	I don't know	I don't know	Zero	Zero	Zero	Zero	Zero	Zero	Zero	Zero	Zero	I don't know	I don't know	Zero
Zero	Radio	Zero	Zero	Zero	Zero	Yes	I don?t know	Cause nuisance	Malaria	Malaria	Zero	Zero	Idon't know	Zero	Zero	Zero	Idon't know	I do nothing	Zero	Zero	Zero	I do nothing	Zero	Indoor	0	Zero	Indoor	Zero	Rain season	Yes	No	Ruminants	Ruminants	Zero	Zero	Zero	I don't know	Zero	Zero	Zero	Zero	Zero	Zero	Zero	Zero	Zero	I don't know	I don't know	Zero
Zero	Radio	Zero	Zero	Zero	Zero	Yes	I don?t know	Cause nuisance	Malaria	Malaria	Zero	Zero	Idon't know	Zero	Zero	Zero	Idon't know	I do nothing	Zero	Zero	Zero	I do nothing	Zero	Mosquito netting	Mosquito netting	Zero	Zero	Zero	Rain season	Yes	No	Ruminants	Ruminants	Zero	Zero	Zero	I don't know	Zero	Zero	Zero	Zero	Zero	Zero	Zero	Zero	Zero	I don't know	Fever/Fetid diarrhoe	Zero
Zero	Radio	Zero	Zero	Zero	Zero	Yes	I don?t know	Transmit pathogens	Malaria	Malaria	Zero	Zero	Anopheles	Anopheles	Zero	Zero	0	Use of insecticides sprays	Use of insecticides sprays	Zero	Zero	0	Zero	Mosquito netting	Mosquito netting	Zero	Zero	Zero	Rain season	Yes	Yes	Humans/ruminants	Ruminants	Humans	Zero	Zero	Febrile fever/Blurred vision	Zero	Febrile fever	Zero	Zero	Zero	Zero	Zero	Zero	Blurred vision	zero	Fever	Zero
Phone	Zero	Zero	Zero	Zero	Zero	Yes	I don?t know	Transmit pathogens	Malaria	Malaria	Zero	Zero	Idon't know	Zero	Zero	Zero	Idon't know	I do nothing	Zero	Zero	Zero	I do nothing	Zero	Mosquito netting	Mosquito netting	Zero	Zero	Zero	Rain season	Yes	No	Ruminants	Ruminants	Zero	Zero	Zero	I don't know	Zero	Zero	Zero	Zero	Zero	Zero	Zero	Zero	Zero	I don't know	I don't know	Zero
Phone	Radio	Zero	Zero	Zero	Zero	Yes	I don?t know	Transmit pathogens	Malaria	Malaria	Zero	Zero	Anopheles	Anopheles	Zero	Zero	0	Bushes clearance	Zero	Bushes clearance	Zero	o	Zero	Mosquito netting	Mosquito netting	Zero	Zero	Zero	Rain season	Yes	Yes	Humans/Ruminants	Ruminants	Humans	Zero	Zero	Joint pain/Backache	Zero	Zero	Zero	Zero	Backache	Joint pain	Zero	Zero	Zero	zero	Fever/abortion/sudden death	Arbotion
Zero	Zero	TV	Zero	Zero	Zero	Yes	I don?t know	Transmit pathogens	Malaria	Malaria	Zero	Zero	Anopheles	Anopheles	Zero	Zero	0	Bushes clearance	Zero	Bushes clearance	Zero	0	Zero	Mosquito netting	Mosquito netting	Zero	Zero	Zero	Rain season	Yes	Yes	Humans/Ruminants	Ruminants	Humans	Zero	Zero	Headache/Backache	Zero	Zero	Headache	Zero	Backache	Zero	Musclet pain	Zero	Zero	zero	Lacrimation	Zero
Zero	Radio	Zero	Zero	Zero	Zero	Yes	I don?t know	Transmit pathogens	Malaria	Malaria	Zero	Zero	Idon't know	Zero	Zero	Zero	Idon't know	Bushes clearance	Zero	Bushes clearance	Zero	0	Zero	Mosquito netting	Mosquito netting	Zero	Zero	Zero	Rain season	Yes	Yes	Humans/Ruminants	Ruminants	Humans	Zero	Zero	Muscle/joint pain	Zero	Zero	Zero	Zero	Zero	Joint pain	Musclet pain	Zero	Zero	zero	Fever	Zero
Zero	Radio	Zero	Zero	Zero	Zero	Yes	I don?t know	Cause nuisance	Malaria	Malaria	Zero	Zero	Anopheles	Anopheles	Zero	Zero	0	Bushes clearance	Zero	Bushes clearance	Zero	0	Zero	Mosquito netting	Mosquito netting	Zero	Zero	Zero	Rain season	Yes	Yes	Humans/Ruminants	Ruminants	Humans	Zero	Zero	Fever/ Muscle pain	Zero	Febrile fever	Zero	Zero	Zero	Zero	Musclet pain	Zero	Zero	zero	Fever	Zero
Zero	Radio	Zero	Gatherings	Zero	Zero	Yes	I don?t know	Transmit pathogens	Malaria	Malaria	Zero	Zero	Anopheles	Anopheles	Zero	Zero	0	Bushes clearance	Zero	Bushes clearance	Zero	0	Zero	Mosquito netting	Mosquito netting	Zero	Zero	Zero	Rain season	Yes	No	Ruminants	Ruminants	Zero	Zero	Zero	I don't know	Zero	Zero	Zero	Zero	Zero	Zero	Zero	Zero	Zero	I don't know	Lacrimation/Diarrhoe/abortion	Arbotion
Zero	Zero	Zero	Zero	Health servants	Veterinary servants	Yes	I don?t know	Transmit pathogens	Malaria	Malaria	Zero	Zero	Anopheles	Anopheles	Zero	Zero	0	Bushes clearance	Zero	Bushes clearance	Zero	0	Zero	Mosquito netting	Mosquito netting	Zero	Zero	Zero	Rain season	Yes	Yes	Humans/Ruminants	Ruminants	Humans	Zero	Zero	Convulsion/lethargy	Zero	Zero	Zero	Zero	Zero	Zero	Zero	Lethargy	Zero	zero	Fever/ Diarrhoea	Zero
Phone	Zero	Zero	Zero	Zero	Zero	Yes	Rarely	Transmit pathogens	Malaria	Malaria	Zero	Zero	Idon't know	Zero	Zero	Zero	Idon't know	I do nothing	Zero	Zero	Zero	I do nothing	Zero	Mosquito netting	Mosquito netting	Zero	Zero	Zero	Rain season	Yes	No	Ruminants	Ruminants	Zero	Zero	Zero	I don't know	Zero	Zero	Zero	Zero	Zero	Zero	Zero	Zero	Zero	I don't know	I don't know	Zero
Zero	Zero	Zero	Gatherings	Zero	Zero	Yes	Rarely	Transmit pathogens	Malaria	Malaria	Zero	Zero	Idon't know	Zero	Zero	Zero	Idon't know	I do nothing	Zero	Zero	Zero	I do nothing	Zero	Mosquito netting	Mosquito netting	Zero	Zero	Zero	Rain season	No	No	I don't know	Zero	Zero	Zero	I don't know	I don't know	Zero	Zero	Zero	Zero	Zero	Zero	Zero	Zero	Zero	I don't know	I don't know	Zero
Phone	Zero	Zero	Zero	Zero	Zero	Yes	Rarely	Cause nuisance	I don't know	Zero	Zero	I don't know	Idon't know	Zero	Zero	Zero	Idon't know	I do nothing	Zero	Zero	Zero	I do nothing	Zero	Mosquito netting	Mosquito netting	Zero	Zero	Zero	Rain season	Yes	No	Ruminants	Ruminants	Zero	Zero	Zero	I don't know	Zero	Zero	Zero	Zero	Zero	Zero	Zero	Zero	Zero	I don't know	Fetid diarrhoe/abortion	Arbotion
Phone	Zero	Zero	Zero	Zero	Zero	Yes	Rarely	Transmit pathogens	Malaria	Malaria	Zero	Zero	Idon't know	Zero	Zero	Zero	Idon't know	I do nothing	Zero	Zero	Zero	I do nothing	Zero	Mosquito netting	Mosquito netting	Zero	Zero	Zero	Rain season	No	No	I don't know	Zero	Zero	Zero	I don't know	I don't know	Zero	Zero	Zero	Zero	Zero	Zero	Zero	Zero	Zero	I don't know	I don't know	Zero
Phone	Zero	Zero	Zero	Zero	Zero	Yes	Rarely	Transmit pathogens	Malaria	Malaria	Zero	Zero	Idon't know	Zero	Zero	Zero	Idon't know	I do nothing	Zero	Zero	Zero	I do nothing	Zero	Mosquito netting	Mosquito netting	Zero	Zero	Zero	Rain season	Yes	No	Ruminants	Ruminants	Zero	Zero	Zero	I don't know	Zero	Zero	Zero	Zero	Zero	Zero	Zero	Zero	Zero	I don't know	Lacrimation	Zero
Phone	Zero	Zero	Zero	Zero	Zero	Yes	Rarely	Transmit pathogens	Malaria	Malaria	Zero	Zero	Idon't know	Zero	Zero	Zero	Idon't know	I do nothing	Zero	Zero	Zero	I do nothing	Zero	Mosquito netting	Mosquito netting	Zero	Zero	Zero	Rain season	No	No	I don't know	Zero	Zero	Zero	I don't know	I don't know	Zero	Zero	Zero	Zero	Zero	Zero	Zero	Zero	Zero	I don't know	I don't know	Zero
Phone	Zero	Zero	Zero	Zero	Zero	Yes	Rarely	Transmit pathogens	Malaria	Malaria	Zero	Zero	Idon't know	Zero	Zero	Zero	Idon't know	Bushes clearance	Zero	Bushes clearance	Zero	0	Zero	Mosquito netting	Mosquito netting	Zero	Zero	Zero	Rain season	No	No	I don't know	Zero	Zero	Zero	I don't know	I don't know	Zero	Zero	Zero	Zero	Zero	Zero	Zero	Zero	Zero	I don't know	I don't know	Zero
Zero	Zero	Zero	Gatherings	Zero	Zero	Yes	Rarely	Transmit pathogens	Malaria	Malaria	Zero	Zero	Idon't know	Zero	Zero	Zero	Idon't know	I do nothing	Zero	Zero	Zero	I do nothing	Zero	Mosquito netting	Mosquito netting	Zero	Zero	Zero	Rain season	No	No	I don't know	Zero	Zero	Zero	I don't know	I don't know	Zero	Zero	Zero	Zero	Zero	Zero	Zero	Zero	Zero	I don't know	I don't know	Zero
Phone	Zero	Zero	Zero	Zero	Zero	Yes	Rarely	Transmit pathogens	Malaria	Malaria	Zero	Zero	Idon't know	Zero	Zero	Zero	Idon't know	Kill as noticed	Zero	Zero	Zero	0	Kill as noticed	Mosquito netting	Mosquito netting	Zero	Zero	Zero	Rain season	No	No	I don't know	Zero	Zero	Zero	I don't know	I don't know	Zero	Zero	Zero	Zero	Zero	Zero	Zero	Zero	Zero	I don't know	I don't know	Zero
Phone	Zero	Zero	Zero	Zero	Zero	Yes	Rarely	Transmit pathogens	Malaria	Malaria	Zero	Zero	Idon't know	Zero	Zero	Zero	Idon't know	I do nothing	Zero	Zero	Zero	I do nothing	Zero	Mosquito netting	Mosquito netting	Zero	Zero	Zero	Rain season	No	No	I don't know	Zero	Zero	Zero	I don't know	I don't know	Zero	Zero	Zero	Zero	Zero	Zero	Zero	Zero	Zero	I don't know	I don't know	Zero
Phone	Zero	Zero	Zero	Zero	Zero	Yes	Rarely	Transmit pathogens	Malaria	Malaria	Zero	Zero	Anopheles	Anopheles	Zero	Zero	0	I do nothing	Zero	Zero	Zero	I do nothing	Zero	Mosquito netting	Mosquito netting	Zero	Zero	Zero	Rain season	No	No	I don't know	Zero	Zero	Zero	I don't know	I don't know	Zero	Zero	Zero	Zero	Zero	Zero	Zero	Zero	Zero	I don't know	I don't know	Zero
Zero	Zero	Zero	Gatherings	Zero	Zero	Yes	Rarely	Transmit pathogens	malaria	malaria	Zero	Zero	Idon't know	Zero	Zero	Zero	Idon't know	I do nothing	Zero	Zero	Zero	I do nothing	Zero	Mosquito netting	Mosquito netting	Zero	Zero	Zero	Rain season	No	No	I don't know	Zero	Zero	Zero	I don't know	I don't know	Zero	Zero	Zero	Zero	Zero	Zero	Zero	Zero	Zero	I don't know	I don?t know	Zero
Phone	Zero	Zero	Zero	Zero	Zero	Yes	Rarely	Transmit pathogens	Malaria	Malaria	Zero	Zero	Idon't know	Zero	Zero	Zero	Idon't know	Bushes clearance	Zero	Bushes clearance	Zero	0	Zero	Mosquito netting	Mosquito netting	Zero	Zero	Zero	Rain season	No	No	I don't know	Zero	Zero	Zero	I don't know	I don't know	Zero	Zero	Zero	Zero	Zero	Zero	Zero	Zero	Zero	I don't know	I don't know	Zero
Zero	Zero	Zero	Zero	Health servants	Veterinary servants	Yes	Rarely	Cause nuisance	Malaria	Malaria	Zero	Zero	Anopheles	Anopheles	Zero	Zero	0	Bushes clearance/isecticide sprays	Use of insecticides sprays	Bushes clearance	Zero	0	Zero	Mosquito netting	Mosquito netting	Zero	Zero	Zero	Rain season	Yes	Yes	Humans/Ruminants	Ruminants	Humans	Zero	Zero	Headache/fever	Zero	Febrile fever	Headache	Zero	Zero	Zero	Zero	Zero	Zero	zero	Fever/Arbotion/diarrhoe/incoordination	Arbotion
Phone	Zero	Zero	Zero	Zero	Zero	Yes	Rarely	Transmit pathogens	Malaria	Malaria	Zero	Zero	Idon't know	Zero	Zero	Zero	Idon't know	I do nothing	Zero	Zero	Zero	I do nothing	Zero	Mosquito netting	Mosquito netting	Zero	Zero	Zero	Rain season	No	No	I don't know	Zero	Zero	Zero	I don't know	I don't know	Zero	Zero	Zero	Zero	Zero	Zero	Zero	Zero	Zero	I don't know	I don't know	Zero
Zero	Radio	Zero	Zero	Health servants	Veterinary servants	Yes	Rarely	Transmit pathogens	Malaria	Malaria	Zero	Zero	Anopheles	Anopheles	Zero	Zero	0	Kill as noticed	Zero	Zero	Zero	0	Kill as noticed	Mosquito netting	Mosquito netting	Zero	Zero	Zero	Rain season	Yes	Yes	Humans/Ruminants	Ruminants	Humans	Zero	Zero	Headache/leghary/fever	Zero	Febrile fever	Headache	Zero	Zero	Zero	Zero	Lethargy	Zero	zero	Fever/abortion/diarrhoes	Arbotion
Zero	Radio	Zero	Zero	Zero	Zero	Yes	Rarely	Transmit pathogens	Malaria	Malaria	Zero	Zero	Idon't know	Zero	Zero	Zero	Idon't know	I do nothing	Zero	Zero	Zero	I do nothing	Zero	Mosquito netting	Mosquito netting	Zero	Zero	Zero	Rain season	No	No	I don't know	Zero	Zero	Zero	I don't know	I don't know	Zero	Zero	Zero	Zero	Zero	Zero	Zero	Zero	Zero	I don't know	I don't know	Zero
Zero	Zero	Zero	Zero	Health servants	Veterinary servants	Yes	Rarely	Transmit pathogens	Malaria	Malaria	Zero	Zero	Idon't know	Zero	Zero	Zero	Idon't know	I do nothing	Zero	Zero	Zero	I do nothing	Zero	Mosquito netting	Mosquito netting	Zero	Zero	Zero	Rain season	Yes	No	Ruminants	Ruminants	Zero	Zero	Zero	I don't know	Zero	Zero	Zero	Zero	Zero	Zero	Zero	Zero	Zero	I don't know	Hemorrhagic fever	Zero
Phone	Zero	Zero	Zero	Zero	Zero	Yes	Rarely	Transmit pathogens	Malaria	Malaria	Zero	Zero	Idon't know	Zero	Zero	Zero	Idon't know	I do nothing	Zero	Zero	Zero	I do nothing	Zero	Mosquito netting	Mosquito netting	Zero	Zero	Zero	Rain season	No	No	I don't know	Zero	Zero	Zero	I don't know	I don't know	Zero	Zero	Zero	Zero	Zero	Zero	Zero	Zero	Zero	I don't know	I don't know	Zero
Phone	Zero	Zero	Zero	Zero	Zero	Yes	Rarely	Transmit pathogens	Malaria	Malaria	Zero	Zero	Idon't know	Zero	Zero	Zero	Idon't know	I do nothing	Zero	Zero	Zero	I do nothing	Zero	Mosquito netting	Mosquito netting	Zero	Zero	Zero	Rain season	Yes	No	I don't know	Zero	Zero	Zero	I don't know	I don't know	Zero	Zero	Zero	Zero	Zero	Zero	Zero	Zero	Zero	I don't know	I don't know	Zero
Phone	Zero	Zero	Zero	Zero	Zero	Yes	Rarely	Transmit pathogens	Malaria	Malaria	Zero	Zero	Idon't know	Zero	Zero	Zero	Idon't know	I do nothing	Zero	Zero	Zero	I do nothing	Zero	Mosquito netting	Mosquito netting	Zero	Zero	Zero	Rain season	Yes	No	I don't know	Zero	Zero	Zero	I don't know	I don't know	Zero	Zero	Zero	Zero	Zero	Zero	Zero	Zero	Zero	I don't know	I don't know	Zero
Phone	Zero	Zero	Zero	Zero	Zero	Yes	Rarely	Transmit pathogens	Malaria	Malaria	Zero	Zero	Idon't know	Zero	Zero	Zero	Idon't know	I do nothing	Zero	Zero	Zero	I do nothing	Zero	I don?t know	0	Zero	Zero	I don't know	Rain season	No	No	I don't know	Zero	Zero	Zero	I don't know	I don't know	Zero	Zero	Zero	Zero	Zero	Zero	Zero	Zero	Zero	I don't know	I don't know	Zero
Zero	Radio	Zero	Zero	Zero	Zero	Yes	Rarely	Transmit pathogens	Malaria	Malaria	Zero	Zero	Anopheles	Anopheles	Zero	Zero	0	I do nothing	Zero	Zero	Zero	I do nothing	Zero	Mosquito netting	Mosquito netting	Zero	Zero	Zero	Rain season	Yes	Yes	Rodents/wildlife	Zero	Zero	Wild animals	Zero	Headache	Zero	Zero	Headache	Zero	Zero	Zero	Zero	Zero	Zero	zero	Fever	Zero
Phone	Zero	Zero	Zero	Zero	Zero	Yes	Rarely	Transmit pathogens	Malaria	Malaria	Zero	Zero	Idon't know	Zero	Zero	Zero	Idon't know	I do nothing	Zero	Zero	Zero	I do nothing	Zero	Mosquito netting	Mosquito netting	Zero	Zero	Zero	Rain season	No	No	I don't know	Zero	Zero	Zero	I don't know	I don't know	Zero	Zero	Zero	Zero	Zero	Zero	Zero	Zero	Zero	I don't know	I don't know	Zero
Phone	Zero	Zero	Zero	Zero	Zero	Yes	Rarely	Transmit pathogens	Malaria	Malaria	Zero	Zero	Idon't know	Zero	Zero	Zero	Idon't know	I do nothing	Zero	Zero	Zero	I do nothing	Zero	Mosquito netting	Mosquito netting	Zero	Zero	Zero	Rain season	No	No	I don't know	Zero	Zero	Zero	I don't know	I don't know	Zero	Zero	Zero	Zero	Zero	Zero	Zero	Zero	Zero	I don't know	I don't know	Zero
Phone	Radio	Zero	Zero	Zero	Zero	Yes	Rarely	Transmit pathogens	Malaria	Malaria	Zero	Zero	Idon't know	Zero	Zero	Zero	Idon't know	I do nothing	Zero	Zero	Zero	I do nothing	Zero	Mosquito netting	Mosquito netting	Zero	Zero	Zero	Rain season	No	No	I don't know	Zero	Zero	Zero	I don't know	I don't know	Zero	Zero	Zero	Zero	Zero	Zero	Zero	Zero	Zero	I don't know	I don't know	Zero
Zero	Radio	Zero	Zero	Zero	Zero	Yes	Rarely	Cause nuisance	Malaria	Malaria	Zero	Zero	Idon't know	Zero	Zero	Zero	Idon't know	Use of insecticides sprays	Use of insecticides sprays	Zero	Zero	0	Zero	Indoor	0	Zero	Indoor	Zero	Rain season	Yes	Yes	Ruminants	Ruminants	Zero	Zero	Zero	I don't know	Zero	Zero	Zero	Zero	Zero	Zero	Zero	Zero	Zero	I don't know	Fever/Diarrhea	Zero
Zero	Radio	Zero	Zero	Zero	Zero	Yes	Rarely	Transmit pathogens	Malaria	Malaria	Zero	Zero	Anopheles	Anopheles	Zero	Zero	0	Bushes clearance	Zero	Bushes clearance	Zero	0	Zero	Mosquito netting	Mosquito netting	Zero	Zero	Zero	Rain season	Yes	Yes	Humans/Ruminants	Ruminants	Humans	Zero	Zero	Muscle/joint pain	Zero	Zero	Zero	Zero	Zero	Joint pain	Musclet pain	Zero	Zero	zero	Fever/Diarrhea	Zero
Zero	Radio	Zero	Zero	Zero	Zero	Yes	Rarely	Transmit pathogens	Malaria	Malaria	Zero	Zero	Anopheles	Anopheles	Zero	Zero	0	I do nothing	Zero	Zero	Zero	I do nothing	Zero	Mosquito netting	Mosquito netting	Zero	Zero	Zero	Rain season	Yes	Yes	Humans/Ruminants	Ruminants	Humans	Zero	Zero	Febrile fever/Backache	Zero	Febrile fever	Zero	Zero	Backache	Zero	Zero	Zero	Zero	zero	Haemorrhagic fever/fetid diarrhoea	Zero
Zero	Radio	Zero	Zero	Zero	Zero	Yes	Rarely	Transmit pathogens	Malaria	Malaria	Zero	Zero	Anopheles	Anopheles	Zero	Zero	0	Bushes clearance	Zero	Bushes clearance	Zero	0	Zero	Mosquito netting	Mosquito netting	Zero	Zero	Zero	Rain season	No	No	I don't know	Zero	Zero	Zero	I don't know	I don't know	Zero	Zero	Zero	Zero	Zero	Zero	Zero	Zero	Zero	I don't know	I don't know	Zero
Zero	Radio	Zero	Zero	Zero	Zero	Yes	Rarely	Transmit pathogens	malaria	malaria	Zero	Zero	Anopheles	Anopheles	Zero	Zero	0	Bushes clearance	Zero	Bushes clearance	Zero	0	Zero	Mosquito netting	Mosquito netting	Zero	Zero	Zero	Rain season	Yes	No	Ruminants	Ruminants	Zero	Zero	Zero	I don't know	Zero	Zero	Zero	Zero	Zero	Zero	Zero	Zero	Zero	I don't know	Fever/Diarrhea	Zero
Phone	Zero	Zero	Zero	Zero	Zero	Yes	Rarely	Transmit pathogens	Malaria	Malaria	Zero	Zero	Anopheles	Anopheles	Zero	Zero	0	I do nothing	Zero	Zero	Zero	I do nothing	Zero	Mosquito netting	Mosquito netting	Zero	Zero	Zero	Rain season	No	No	I don't know	Zero	Zero	Zero	I don't know	I don't know	Zero	Zero	Zero	Zero	Zero	Zero	Zero	Zero	Zero	I don't know	I don't know	Zero
Zero	Zero	Zero	Gatherings	Zero	Zero	Yes	Rarely	Transmit pathogens	Malaria	Malaria	Zero	Zero	Anopheles	Anopheles	Zero	Zero	0	I do nothing	Zero	Zero	Zero	I do nothing	Zero	Mosquito netting	Mosquito netting	Zero	Zero	Zero	Rain season	No	No	I don't know	Zero	Zero	Zero	I don't know	I don't know	Zero	Zero	Zero	Zero	Zero	Zero	Zero	Zero	Zero	I don't know	I don't know	Zero
Zero	Radio	Zero	Zero	Zero	Zero	Yes	Rarely	Transmit pathogens	Malaria	Malaria	Zero	Zero	Idon't know	Zero	Zero	Zero	Idon't know	I do nothing	Zero	Zero	Zero	I do nothing	Zero	Mosquito netting	Mosquito netting	Zero	Zero	Zero	Rain season	No	No	I don't know	Zero	Zero	Zero	I don't know	I don't know	Zero	Zero	Zero	Zero	Zero	Zero	Zero	Zero	Zero	I don't know	Incoordination	Zero
Zero	Radio	Zero	Zero	Zero	Zero	Yes	Rarely	Transmit pathogens	Malaria	Malaria	Zero	Zero	Idon't know	Zero	Zero	Zero	Idon't know	I do nothing	Zero	Zero	Zero	I do nothing	Zero	Mosquito netting	Mosquito netting	Zero	Zero	Zero	Rain season	No	No	I don't know	Zero	Zero	Zero	I don't know	I don't know	Zero	Zero	Zero	Zero	Zero	Zero	Zero	Zero	Zero	I don't know	Incoordination/lacrimation	Zero
Zero	Radio	Zero	Zero	Zero	Zero	Yes	Rarely	Transmit pathogens	Malaria	Malaria	Zero	Zero	Idon't know	Zero	Zero	Zero	Idon't know	Bushes clearance	Zero	Bushes clearance	Zero	0	Zero	Mosquito netting/Repellents	Mosquito netting	Mosquito Repellents	Zero	Zero	Rain season	Yes	No	Ruminants	Ruminants	Zero	Zero	Zero	I don't know	Zero	Zero	Zero	Zero	Zero	Zero	Zero	Zero	Zero	I don't know	Lacrimation	Zero
Phone	Zero	Zero	Zero	Zero	Zero	Yes	Everyday	Transmit pathogens	Malaria	Malaria	Zero	Zero	Idon't know	Zero	Zero	Zero	Idon't know	I do nothing	Zero	Zero	Zero	I do nothing	Zero	Indoor	0	Zero	Indoor	Zero	Rain season	No	No	I don't know	Zero	Zero	Zero	I don't know	I don't know	Zero	Zero	Zero	Zero	Zero	Zero	Zero	Zero	Zero	I don't know	I don't know	Zero
Phone	Zero	Zero	Zero	Zero	Zero	Yes	Everyday	Transmit pathogens	Malaria	Malaria	Zero	Zero	Idon't know	Zero	Zero	Zero	Idon't know	I do nothing	Zero	Zero	Zero	I do nothing	Zero	Mosquito netting	Mosquito netting	Zero	Zero	Zero	Rain season	No	No	I don't know	Zero	Zero	Zero	I don't know	I don't know	Zero	Zero	Zero	Zero	Zero	Zero	Zero	Zero	Zero	I don't know	I don't know	Zero
Phone	Zero	Zero	Zero	Zero	Zero	Yes	Everyday	Transmit pathogens	Malaria	Malaria	Zero	Zero	Idon't know	Zero	Zero	Zero	Idon't know	I do nothing	Zero	Zero	Zero	I do nothing	Zero	Mosquito netting	Mosquito netting	Zero	Zero	Zero	Rain season	No	No	I don't know	Zero	Zero	Zero	I don't know	I don't know	Zero	Zero	Zero	Zero	Zero	Zero	Zero	Zero	Zero	I don't know	I don't know	Zero
Zero	Radio	Zero	Zero	Zero	Zero	Yes	Everyday	Transmit pathogens	Malaria	Malaria	Zero	Zero	Idon't know	Zero	Zero	Zero	Idon't know	Bushes clearance	Zero	Bushes clearance	Zero	0	Zero	Mosquito netting	Mosquito netting	Zero	Zero	Zero	Rain season	No	No	I don't know	Zero	Zero	Zero	I don't know	I don't know	Zero	Zero	Zero	Zero	Zero	Zero	Zero	Zero	Zero	I don't know	I don't know	Zero
Phone	Radio	Zero	Zero	Zero	Zero	Yes	Everyday	Transmit pathogens	Malaria	Malaria	Zero	Zero	Anopheles	Anopheles	Zero	Zero	0	Eliminate stagnant water	Zero	Zero	Eliminate stagnant water	0	Zero	Mosquito netting	Mosquito netting	Zero	Zero	Zero	Rain season	Yes	Yes	Humans/Ruminants	Ruminants	Humans	Zero	Zero	Fever/Backache	Zero	Febrile fever	Zero	Zero	Backache	Zero	Zero	Zero	Zero	zero	Fever/abortion/sudden death	Arbotion
Phone	Radio	Zero	Zero	Zero	Zero	Yes	Everyday	Transmit pathogens	Malaria	Malaria	Zero	Zero	Anopheles	Anopheles	Zero	Zero	0	Bushes clearance	Zero	Bushes clearance	Zero	0	Zero	Mosquito netting	Mosquito netting	Zero	Zero	Zero	Rain season	Yes	No	Rumints/humans	Ruminants	Humans	Wild animals	Zero	Fever/ headache	Zero	Febrile fever	Headache	Zero	Zero	Zero	Zero	Zero	Zero	zero	Fever/abortion/sudden death	Arbotion
Zero	Radio	Zero	Zero	Zero	Zero	Yes	Everyday	Transmit pathogens	Malaria	Malaria	Zero	Zero	Anopheles	Anopheles	Zero	Zero	0	Use of insecticides sprays	Use of insecticides sprays	Zero	Zero	0	Zero	Mosquito netting	Mosquito netting	Zero	Zero	Zero	Rain season	Yes	Yes	Ruminants	Ruminants	Zero	Zero	Zero	I don't know	Zero	Zero	Zero	Zero	Zero	Zero	Zero	Zero	Zero	I don't know	Fever	Zero
Zero	Radio	Zero	Zero	Zero	Zero	Yes	Everyday	Transmit pathogens	Malaria	Malaria	Zero	Zero	Anopheles	Anopheles	Zero	Zero	0	I do nothing	Zero	Zero	Zero	I do nothing	Zero	Mosquito netting	Mosquito netting	Zero	Zero	Zero	Rain season	Yes	Yes	Ruminants/humans	Ruminants	Humans	Zero	Zero	Haemorrhagic fever	Hemorrhagic fever	Zero	Zero	Zero	Zero	Zero	Zero	Zero	Zero	zero	Fever/Abortion	Arbotion
Zero	Radio	Zero	Zero	Zero	Zero	Yes	Everyday	Transmit pathogens	Malaria	Malaria	Zero	Zero	Anopheles	Anopheles	Zero	Zero	0	Bushes clearance	Use of insecticides sprays	Bushes clearance	Zero	0	Zero	Mosquito netting	Mosquito netting	Zero	Zero	Zero	Rain season	Yes	No	Ruminants	Ruminants	Zero	Zero	Zero	Fever/ headache	Zero	Febrile fever	Headache	Zero	Zero	Zero	Zero	Zero	Zero	zero	Fever/ Fetid diarrhoea/incoordination	Zero
Zero	Radio	Zero	Zero	Zero	Zero	Yes	Everyday	Transmit pathogens	Malaria	Malaria	Zero	Zero	Anopheles	Anopheles	Zero	Zero	0	Bushes clearance	Use of insecticides sprays	Bushes clearance	Zero	0	Zero	Mosquito netting	Mosquito netting	Zero	Zero	Zero	Rain season	Yes	Yes	Humans/Ruminants	Ruminants	Humans	Zero	Zero	Headache/fever	Zero	Febrile fever	Headache	Zero	Zero	Zero	Zero	Zero	Zero	zero	Fever/mucopurulent discharge/sudden death	Zero
Zero	Radio	Zero	Zero	Zero	Zero	Yes	Everyday	Transmit pathogens	malaria	malaria	Zero	Zero	Anopheles/culex/Aedes	Anopheles	Culex	Aedes	0	Eliminate stagnant water/bush clearance	Zero	Bushes clearance	Eliminate stagnant water	0	Zero	Mosquito netting	Mosquito netting	Zero	Zero	Zero	Rain season	Yes	Yes	Humans/Ruminants	Ruminants	Humans	Zero	Zero	I don't know	Zero	Zero	Zero	Zero	Zero	Zero	Zero	Zero	Zero	I don't know	In coordination/Arbotion	Arbotion
Zero	Radio	Zero	Zero	Zero	Zero	Yes	I don?t know	Transmit pathogens	Malaria	Malaria	Zero	Zero	Anopheles	Anopheles	Zero	Zero	0	Bushes clearance	Zero	Bushes clearance	Zero	0	Zero	Mosquito netting	Mosquito netting	Zero	Zero	Zero	Rain season	Yes	Yes	Humans/Ruminants	Ruminants	Humans	Zero	Zero	Febrile fever/death	Zero	Febrile fever	Zero	Zero	Zero	Zero	Zero	Zero	Zero	zero	Abortion/Fever	Arbotion
Phone	Zero	Zero	Zero	Zero	Zero	Yes	Rarely	Transmit pathogens	Malaria	Malaria	Zero	Zero	Idon't know	Zero	Zero	Zero	Idon't know	I do nothing	Zero	Zero	Zero	I do nothing	Zero	Mosquito netting	Mosquito netting	Zero	Zero	Zero	Rain season	No	No	I don't know	Zero	Zero	Zero	I don't know	I don't know	Zero	Zero	Zero	Zero	Zero	Zero	Zero	Zero	Zero	I don't know	I don't know	Zero
Zero	Radio	Zero	Zero	Zero	Zero	Yes	Rarely	Transmit pathogens	Malaria	Malaria	Zero	Zero	Anopheles	Anopheles	Zero	Zero	0	Use of insecticides sprays	Use of insecticides sprays	Zero	Zero	0	Zero	Mosquito netting	Mosquito netting	Zero	Zero	Zero	Rain season	Yes	Yes	Humans/Ruminants	Ruminants	Humans	Zero	Zero	Hemorrhagic fever	Hemorrhagic fever	Zero	Zero	Zero	Zero	Zero	Zero	Zero	Zero	zero	Fetid diarrhoe	Zero
Phone	Zero	Zero	Zero	Zero	Zero	Yes	Rarely	Transmit pathogens	Malaria	Malaria	Zero	Zero	Idon't know	Zero	Zero	Zero	Idon't know	Kill as noticed	Zero	Zero	Zero	0	Kill as noticed	Indoor	0	Zero	Indoor	Zero	Rain season	Yes	No	I don't know	Zero	Zero	Zero	I don't know	I don't know	Zero	Zero	Zero	Zero	Zero	Zero	Zero	Zero	Zero	I don't know	I don't know	Zero
[truncated: 21 more columns]

## Sheet: RVF attitude
Ward	Age	Gender	Education level	Religion	Marital status	Occupation	Rift Valley Fever is a hazardous disease of public health importance	Humans are at high risk of being infected with RVF virus in this district	Spread of RVF virus infection to both humans and animals can be prevented	You believe that vaccinating animals against RFV is important.	You trust that wearing protective gears while cleaning the environment prevents RVF transmission	You believe that interaction with rodents/dogs can spread RVF to humans.	Proper vectors (Mosquitoes) control can prevent RVF outbreak in this area	The interaction between human, domestic and wildlife animals can facilitate spreads of RVF virus.	Health workers can solve the problem of RVF outbreaks in this district.	You always provide information regarding sick or deceased animals	RVF Atittude score	Atittude	Atittude
Engarasero	Elderly	Male	Not attended school	Christian	Married	Pastoralist	0	0	0	0	0	0	0	0	0	0	0	Negative	0
Engarasero	Adult	Male	Primary	Christian	Married	Pastoralist	0	0	0	0	0	0	0	0	0	0	0	Negative	0
Engarasero	Adult	Male	Primary	Christian	Married	Pastoralist	0	0	0	0	0	0	0	0	0	0	0	Negative	0
Malambo	Adult	Male	Not attended school	Traditional	Married	Pastoralist	0	0	0	0	0	0	0	0	0	0	0	Negative	0
Engarasero	Adult	Male	Not attended school	Traditional	Married	Pastoralist	0	0	0	0	0	1	1	1	1	1	5	Positive	1
Malambo	Youth	Male	Not attended school	Christian	Married	Pastoralist	0	0	0	1	0	0	1	0	0	0	2	Negative	0
Malambo	Adult	Male	Not attended school	Christian	Married	Pastoralist	0	0	0	0	0	0	0	0	0	0	0	Negative	0
Malambo	Adult	Male	Not attended school	Christian	Married	Pastoralist	1	1	1	1	0	0	1	1	0	0	6	Positive	1
Engarasero	Youth	Female	Primary	Traditional	Married	Pastoralist	0	0	0	0	0	0	0	0	0	0	0	Negative	0
Engarasero	Adult	Male	Primary	Christian	Married	Pastoralist	0	1	1	1	0	1	0	0	0	1	5	Positive	1
Engarasero	Adult	Male	Primary	Christian	Married	Pastoralist	0	0	0	0	0	0	0	0	0	0	0	Negative	0
Malambo	Youth	Male	Primary	Christian	Married	Pastoralist	0	0	0	0	0	0	0	0	0	0	0	Negative	0
Malambo	Youth	Male	Primary	Christian	Married	Pastoralist	1	1	1	1	0	1	1	0	0	1	7	Positive	1
Malambo	Adult	Female	Primary	Christian	Married	Pastoralist	0	0	1	1	0	0	0	0	0	0	2	Negative	0
Loliondo	Adult	Female	Primary	Christian	Married	Agropastoral	0	0	1	1	0	0	0	0	1	1	4	Negative	0
Engarasero	Youth	Female	Secondary	Christian	Married	Pastoralist	1	1	1	1	1	1	1	1	1	1	10	Positive	1
Engarasero	Elderly	Male	Not attended school	Traditional	Married	Pastoralist	0	0	0	0	0	0	0	0	0	0	0	Negative	0
Engarasero	Adult	Female	Not attended school	Traditional	Married	Pastoralist	1	1	1	1	1	1	1	1	0	0	8	Positive	1
Malambo	Adult	Male	Primary	Christian	Married	Pastoralist	0	0	0	0	0	0	0	0	0	0	0	Negative	0
Engarasero	Youth	Female	Primary	Christian	Married	Agropastoral	1	1	1	1	1	1	1	1	1	1	10	Positive	1
Engarasero	Youth	Male	Secondary	Christian	Single	Agropastoral	0	0	0	0	0	0	0	0	0	0	0	Negative	0
Sale	Adult	Female	Not attended school	Traditional	Married	Pastoralist	0	0	0	0	0	0	0	0	0	0	0	Negative	0
Sale	Adult	Male	Primary	Christian	Married	Agropastoral	1	0	1	1	1	1	1	0	0	1	7	Positive	1
Sale	Adult	Male	Primary	Christian	Married	Agropastoral	1	0	1	1	1	1	1	0	0	1	7	Positive	1
Pinyinyi	Youth	Male	Primary	Christian	Married	Pastoralist	0	0	0	0	0	0	0	0	0	0	0	Negative	0
Pinyinyi	Youth	Male	Primary	Christian	Married	Pastoralist	0	0	0	0	0	0	0	0	0	0	0	Negative	0
Sale	Youth	Male	Not attended school	Muslim	Married	Agropastoral	0	0	1	0	0	1	1	0	0	0	3	Negative	0
Sale	Youth	Male	Not attended school	Muslim	Married	Agropastoral	0	0	1	0	0	1	1	0	0	0	3	Negative	0
Malambo	Adult	Male	Did not completed primary school	Traditional	Married	Pastoralist	0	0	0	0	0	0	0	0	0	0	0	Negative	0
Malambo	Adult	Male	Not attended school	Traditional	Married	Pastoralist	0	0	0	1	0	0	0	0	0	0	1	Negative	0
Engarasero	Youth	Male	Primary	Christian	Married	Pastoralist	0	0	0	0	0	0	0	0	0	0	0	Negative	0
Engarasero	Adult	Male	Primary	Traditional	Married	Pastoralist	1	0	0	0	0	0	0	0	0	0	1	Negative	0
Engarasero	Youth	Male	Secondary	Christian	Single	Agropastoral	0	0	0	0	0	0	0	0	0	1	1	Negative	0
Malambo	Youth	Female	Not attended school	Christian	Married	Agropastoral	1	1	1	1	1	0	1	1	0	0	7	Positive	1
Sale	Youth	Male	Did not completed primary school	Traditional	Married	Agropastoral	1	1	1	1	1	1	1	1	0	0	8	Positive	1
Sale	Adult	Male	Not attended school	Traditional	Married	Agropastoral	1	1	1	1	0	0	1	0	0	0	5	Positive	1
Sale	Adult	Male	Primary	Christian	Married	Agropastoral	1	1	1	1	1	1	1	1	1	1	10	Positive	1
Sale	Adult	Male	Primary	Christian	Married	Agropastoral	1	1	1	1	1	1	1	1	1	1	10	Positive	1
Malambo	Adult	Female	Not attended school	Christian	Married	Pastoralist	0	0	0	0	0	0	0	0	0	0	0	Negative	0
Loliondo	Elderly	Female	Not attended school	Christian	Married	Agropastoral	0	0	0	0	0	0	0	0	0	0	0	Negative	0
Loliondo	Youth	Female	Not attended school	Christian	Married	Agropastoral	0	0	0	0	0	0	0	0	1	0	1	Negative	0
Malambo	Adult	Male	Primary	Christian	Married	Pastoralist	0	0	0	0	0	0	0	0	0	0	0	Negative	0
Malambo	Youth	Male	Not attended school	Christian	Married	Pastoralist	0	0	0	0	0	0	0	0	0	0	0	Negative	0
Sale	Adult	Male	Primary	Traditional	Married	Pastoralist	0	0	0	0	0	0	0	0	0	1	1	Negative	0
Engarasero	Adult	Male	Secondary	Christian	Married	Pastoralist	1	1	1	0	0	0	1	1	0	1	6	Positive	1
Engarasero	Adult	Male	Not attended school	Christian	Married	Agropastoral	0	0	1	1	1	1	1	1	1	1	8	Positive	1
Engarasero	Adult	Male	Secondary	Christian	Married	Pastoralist	0	0	0	0	0	0	0	0	0	1	1	Negative	0
Loliondo	Youth	Female	Primary	Christian	Married	Agropastoral	0	0	0	0	0	0	0	0	0	0	0	Negative	0
Loliondo	Youth	Female	Primary	Christian	Married	Agropastoral	0	0	0	0	0	0	0	0	0	0	0	Negative	0
Malambo	Adult	Male	Not attended school	Traditional	Married	Pastoralist	0	0	0	0	0	0	0	0	0	0	0	Negative	0
Loliondo	Adult	Female	Not attended school	Christian	Married	Agropastoral	0	0	0	0	0	0	0	0	0	0	0	Negative	0
Engarasero	Adult	Male	Not attended school	Christian	Married	Pastoralist	1	1	1	1	0	0	0	0	0	0	4	Negative	0
Malambo	Adult	Male	Not attended school	Christian	Married	Pastoralist	0	0	0	0	0	0	0	0	0	0	0	Negative	0
Malambo	Adult	Male	Did not completed primary school	Traditional	Married	Pastoralist	0	0	0	0	0	0	0	0	0	0	0	Negative	0
Loliondo	Youth	Female	Not attended school	Traditional	Married	Agropastoral	0	0	1	1	0	0	0	0	1	0	3	Negative	0
Loliondo	Adult	Female	Not attended school	Christian	Married	Agropastoral	0	0	0	0	0	0	0	0	0	0	0	Negative	0
Malambo	Adult	Male	Not attended school	Christian	Married	Pastoralist	0	0	0	1	0	0	0	0	1	1	3	Negative	0
Malambo	Adult	Male	Did not completed primary school	Christian	Married	Pastoralist	0	0	0	0	0	0	0	0	0	0	0	Negative	0
Malambo	Youth	Male	Primary	Christian	Married	Pastoralist	0	0	1	1	1	1	1	1	0	1	7	Positive	1
Malambo	Adult	Male	Primary	Christian	Married	Pastoralist	0	0	0	1	0	0	0	0	0	0	1	Negative	0
Loliondo	Adult	Female	Not attended school	Traditional	Married	Pastoralist	0	0	1	1	0	0	0	0	1	1	4	Negative	0
Loliondo	Adult	Male	Not attended school	Christian	Married	Pastoralist	0	0	0	0	0	0	0	0	0	0	0	Negative	0
Loliondo	Youth	Female	Primary	Christian	Married	Agropastoral	0	0	0	0	0	0	0	0	0	0	0	Negative	0
Loliondo	Youth	Male	Secondary	Christian	Married	Pastoralist	0	1	1	1	1	1	1	1	1	0	8	Positive	1
Sale	Youth	Male	Did not completed primary school	Muslim	Married	Agropastoral	1	1	1	1	1	1	1	1	1	1	10	Positive	1
Loliondo	Youth	Male	College	Christian	Married	Pastoralist	1	1	1	1	0	0	0	0	0	0	4	Negative	0
Loliondo	Youth	Female	Not attended school	Christian	Married	Agropastoral	0	0	0	0	0	0	0	0	0	0	0	Negative	0
Loliondo	Youth	Female	Not attended school	Christian	Married	Pastoralist	0	0	0	0	0	0	0	0	0	0	0	Negative	0
Malambo	Youth	Male	Did not completed primary school	Christian	Married	Pastoralist	1	1	1	1	1	1	1	1	1	1	10	Positive	1
Malambo	Youth	Male	Primary	Christian	Single	Pastoralist	0	0	0	0	0	0	0	0	0	0	0	Negative	0
Loliondo	Adult	Female	Primary	Christian	Married	Agropastoral	0	0	0	0	0	0	0	0	0	0	0	Negative	0
Pinyinyi	Youth	Male	Secondary	Christian	Married	Pastoralist	1	1	1	1	1	1	0	1	1	1	9	Positive	1
Loliondo	Youth	Male	Primary	Christian	Married	Agropastoral	0	0	0	0	0	0	0	0	0	0	0	Negative	0
Loliondo	Youth	Male	Not attended school	Christian	Married	Pastoralist	0	0	0	0	0	0	0	0	0	0	0	Negative	0
Loliondo	Adult	Male	Not attended school	Christian	Married	Pastoralist	0	0	0	1	1	1	0	0	0	1	4	Negative	0
Loliondo	Youth	Male	Primary	Christian	Married	Agropastoral	0	0	0	0	0	0	0	0	0	0	0	Negative	0
Loliondo	Adult	Male	Not attended school	Christian	Married	Pastoralist	0	0	0	0	0	1	1	1	0	0	3	Negative	0
Loliondo	Elderly	Male	Not attended school	Traditional	Married	Pastoralist	1	1	1	1	1	1	1	1	1	1	10	Positive	1
Loliondo	Adult	Male	Not attended school	Christian	Married	Pastoralist	0	0	0	0	0	0	0	0	0	1	1	Negative	0
Loliondo	Adult	Male	Not attended school	Christian	Married	Pastoralist	0	0	0	0	0	0	0	0	0	1	1	Negative	0
Loliondo	Youth	Female	Primary	Christian	Married	Agropastoral	0	0	0	0	0	0	0	0	0	0	0	Negative	0
Loliondo	Youth	Female	Not attended school	Christian	Married	Pastoralist	0	1	1	0	0	1	0	0	0	0	3	Negative	0
Loliondo	Adult	Female	Not attended school	Traditional	Married	Pastoralist	0	0	0	1	0	0	0	0	0	0	1	Negative	0
Malambo	Adult	Male	Not attended school	Traditional	Married	Pastoralist	0	0	0	0	0	0	0	0	0	0	0	Negative	0
Sale	Adult	Male	Primary	Muslim	Married	Agropastoral	1	1	1	1	1	1	1	1	1	1	10	Positive	1
Sale	Youth	Male	Did not completed primary school	Muslim	Married	Agropastoral	0	0	0	0	0	0	0	0	0	1	1	Negative	0
Sale	Youth	Female	Primary	Muslim	Single	Agropastoral	0	0	0	0	0	0	0	0	0	0	0	Negative	0
Sale	Adult	Male	Not attended school	Christian	Married	Agropastoral	1	0	0	1	0	0	0	0	0	0	2	Negative	0
Loliondo	Adult	Female	Not attended school	Christian	Single	Agropastoral	0	0	0	0	0	0	0	0	0	0	0	Negative	0
Sale	Adult	Male	Not attended school	Christian	Married	Agropastoral	0	0	0	1	1	0	0	0	0	0	2	Negative	0
Loliondo	Adult	Male	Not attended school	Christian	Married	Pastoralist	0	1	0	0	1	0	0	0	0	0	2	Negative	0
Sale	Youth	Male	Not attended school	Muslim	Married	Agropastoral	0	0	1	1	1	1	0	0	1	0	5	Positive	1
Malambo	Adult	Male	Primary	Traditional	Married	Pastoralist	0	0	0	0	0	0	0	0	0	0	0	Negative	0
Loliondo	Youth	Male	Not attended school	Christian	Single	Pastoralist	0	1	1	1	1	1	1	1	1	1	9	Positive	1
Loliondo	Youth	Male	College	Christian	Single	Pastoralist	1	1	1	1	1	1	1	1	1	1	10	Positive	1
Loliondo	Adult	Male	Primary	Christian	Married	Agropastoral	1	1	1	1	1	1	1	1	1	1	10	Positive	1
Loliondo	Adult	Male	Primary	Christian	Single	Pastoralist	0	0	0	0	0	0	0	0	0	1	1	Negative	0
Loliondo	Elderly	Male	Not attended school	Christian	Married	Pastoralist	1	1	1	1	1	1	1	1	0	0	8	Positive	1
Loliondo	Adult	Female	Not attended school	Christian	Single	Agropastoral	0	0	0	0	0	0	0	0	0	0	0	Negative	0
Engarasero	Adult	Female	Not attended school	Traditional	Married	Pastoralist	1	1	1	1	1	1	1	1	1	1	10	Positive	1
Engarasero	Adult	Female	Not attended school	Traditional	Married	Pastoralist	1	1	1	1	1	1	1	1	0	0	8	Positive	1
Engarasero	Adult	Male	Not attended school	Traditional	Married	Pastoralist	0	0	0	0	1	0	0	0	0	0	1	Negative	0
Malambo	Adult	Female	Not attended school	Christian	Married	Pastoralist	0	0	1	1	0	0	1	0	0	0	3	Negative	0
Malambo	Adult	Male	Not attended school	Traditional	Married	Pastoralist	0	0	0	0	0	0	0	0	0	1	1	Negative	0
Engarasero	Youth	Female	Secondary	Christian	Married	Pastoralist	0	0	0	0	0	0	0	0	0	0	0	Negative	0
Engarasero	Youth	Female	Not attended school	Traditional	Married	Pastoralist	1	0	1	1	1	1	1	1	1	1	9	Positive	1
Engarasero	Youth	Male	Not attended school	Traditional	Married	Pastoralist	0	0	0	0	0	0	0	0	0	0	0	Negative	0
Malambo	Youth	Female	Not attended school	Christian	Married	Pastoralist	0	0	0	0	0	0	0	0	0	0	0	Negative	0
Engarasero	Youth	Male	Primary	Christian	Single	Pastoralist	1	1	1	1	1	1	1	1	1	1	10	Positive	1
Engarasero	Youth	Male	Primary	Christian	Married	Pastoralist	1	1	1	1	1	1	1	1	1	1	10	Positive	1
Engarasero	Youth	Female	Primary	Christian	Married	Pastoralist	0	0	0	0	0	0	0	0	0	0	0	Negative	0
Engarasero	Youth	Female	Primary	Christian	Married	Pastoralist	0	0	0	0	0	0	0	0	0	0	0	Negative	0
Engarasero	Adult	Male	Primary	Christian	Married	Pastoralist	1	0	0	1	0	0	0	0	0	0	2	Negative	0
Loliondo	Youth	Male	Primary	Christian	Married	Pastoralist	0	0	1	1	0	0	0	0	1	1	4	Negative	0
Malambo	Youth	Female	Primary	Christian	Married	Pastoralist	0	0	0	0	0	0	0	0	0	0	0	Negative	0
Malambo	Youth	Female	Primary	Christian	Married	Pastoralist	0	0	0	0	0	0	0	0	0	0	0	Negative	0
Malambo	Youth	Female	Primary	Christian	Married	Pastoralist	0	0	0	1	0	0	0	0	0	0	1	Negative	0
Engarasero	Youth	Male	Secondary	Christian	Married	Pastoralist	0	0	0	0	0	0	0	0	0	0	0	Negative	0
Engarasero	Youth	Male	Secondary	Christian	Married	Pastoralist	1	1	1	0	0	0	1	0	0	0	4	Negative	0
Engarasero	Youth	Male	Secondary	Christian	Married	Pastoralist	1	1	1	0	0	0	0	1	0	0	4	Negative	0
Loliondo	Adult	Male	Secondary	Christian	Married	Pastoralist	1	0	1	1	0	0	0	0	1	1	5	Positive	1
Loliondo	Youth	Female	Not attended school	Traditional	Married	Agropastoral	0	0	0	1	0	0	0	0	0	1	2	Negative	0
Loliondo	Adult	Male	Not attended school	Traditional	Married	Agropastoral	0	0	0	1	1	0	1	0	1	1	5	Positive	1
Loliondo	Youth	Male	Primary	Christian	Married	Agropastoral	0	0	0	1	1	0	0	0	0	0	2	Negative	0
Loliondo	Adult	Male	Primary	Christian	Married	Agropastoral	0	0	1	1	0	0	0	0	1	1	4	Negative	0
Loliondo	Youth	Male	Primary	Christian	Single	Pastoralist	0	0	1	1	0	0	0	0	0	1	3	Negative	0
Malambo	Adult	Male	Did not completed primary school	Traditional	Married	Pastoralist	1	1	1	1	0	0	1	1	0	0	6	Positive	1
Engarasero	Youth	Female	Not attended school	Traditional	Married	Pastoralist	1	0	1	1	1	1	1	1	1	1	9	Positive	1
Engarasero	Adult	Female	Not attended school	Traditional	Married	Pastoralist	0	0	0	0	0	0	0	0	0	0	0	Negative	0
Engarasero	Adult	Male	Not attended school	Traditional	Married	Pastoralist	0	0	0	0	0	0	0	0	0	0	0	Negative	0
Engarasero	Adult	Female	Not attended school	Traditional	Married	Pastoralist	0	0	0	0	0	0	0	0	0	0	0	Negative	0
Loliondo	Youth	Female	Not attended school	Traditional	Married	Pastoralist	0	0	0	1	1	0	0	0	1	1	4	Negative	0
Loliondo	Adult	Male	Not attended school	Traditional	Married	Pastoralist	0	0	0	0	0	0	0	0	0	1	1	Negative	0
Engarasero	Adult	Male	Primary	Christian	Married	Pastoralist	1	1	1	1	1	1	1	1	1	1	10	Positive	1
Malambo	Adult	Female	Primary	Christian	Married	Pastoralist	1	1	1	1	0	0	1	0	0	0	5	Positive	1
Malambo	Adult	Male	Primary	Christian	Married	Pastoralist	0	0	0	1	0	0	1	0	0	0	2	Negative	0
Malambo	Adult	Female	Primary	Christian	Married	Pastoralist	0	0	0	1	0	0	0	0	0	0	1	Negative	0
Loliondo	Youth	Male	Primary	Christian	Married	Pastoralist	0	0	0	1	0	1	0	0	0	0	2	Negative	0
Loliondo	Adult	Male	Not attended school	Christian	Married	Pastoralist	0	1	1	1	1	1	1	1	1	0	8	Positive	1
Pinyinyi	Adult	Male	Not attended school	Christian	Married	Pastoralist	1	1	1	1	1	1	1	1	1	1	10	Positive	1
Pinyinyi	Elderly	Male	Primary	Christian	Married	Pastoralist	1	1	1	1	1	1	1	1	1	1	10	Positive	1
Pinyinyi	Youth	Male	Primary	Christian	Married	Pastoralist	0	0	0	0	0	0	0	0	0	0	0	Negative	0
Sale	Adult	Male	Not attended school	Traditional	Married	Agropastoral	1	1	0	0	0	0	0	0	0	1	3	Negative	0
Sale	Adult	Male	Primary	Muslim	Married	Agropastoral	1	1	1	1	1	1	1	1	1	1	10	Positive	1
Sale	Adult	Male	Primary	Traditional	Married	Agropastoral	0	0	0	1	0	0	0	0	1	1	3	Negative	0
Sale	Adult	Male	Primary	Christian	Married	Agropastoral	1	0	1	1	1	0	1	1	1	1	8	Positive	1
Sale	Adult	Male	Primary	Traditional	Married	Agropastoral	1	0	0	1	1	1	1	1	1	1	8	Positive	1
Pinyinyi	Youth	Female	Not attended school	Christian	Married	Pastoralist	0	0	0	0	0	0	0	0	0	0	0	Negative	0
Pinyinyi	Youth	Male	Not attended school	Christian	Married	Pastoralist	0	0	0	0	0	0	0	0	0	0	0	Negative	0
Pinyinyi	Adult	Female	Not attended school	Christian	Married	Pastoralist	0	0	0	0	0	0	0	0	0	0	0	Negative	0
Pinyinyi	Adult	Male	Not attended school	Christian	Married	Pastoralist	0	0	0	0	0	0	0	0	0	0	0	Negative	0
Pinyinyi	Youth	Male	Primary	Christian	Married	Pastoralist	1	1	1	1	1	1	1	1	1	1	10	Positive	1
Pinyinyi	Adult	Female	Primary	Christian	Married	Pastoralist	1	1	1	1	1	1	1	1	1	1	10	Positive	1
Pinyinyi	Adult	Male	Primary	Christian	Married	Pastoralist	1	1	1	1	1	1	1	1	1	1	10	Positive	1
Pinyinyi	Adult	Male	Primary	Christian	Married	Pastoralist	0	0	0	0	0	0	0	0	0	0	0	Negative	0
Sale	Youth	Male	Secondary	Traditional	Single	Pastoralist	0	0	0	0	0	0	0	0	0	0	0	Negative	0
Sale	Youth	Male	Did not completed primary school	Traditional	Married	Agropastoral	0	0	1	0	1	1	1	0	1	1	6	Positive	1
Pinyinyi	Youth	Female	Not attended school	Christian	Married	Agropastoral	0	0	0	0	0	0	0	0	0	0	0	Negative	0
Pinyinyi	Adult	Female	Not attended school	Christian	Married	Agropastoral	0	0	0	0	0	0	0	0	0	0	0	Negative	0
Sale	Elderly	Female	Not attended school	Traditional	Married	Agropastoral	0	0	0	0	0	0	0	0	0	0	0	Negative	0
Sale	Youth	Female	Not attended school	Traditional	Married	Agropastoral	0	0	0	0	0	0	0	0	0	0	0	Negative	0
Pinyinyi	Adult	Male	Primary	Christian	Married	Agropastoral	0	0	0	0	0	0	0	0	0	1	1	Negative	0
Sale	Youth	Female	Primary	Christian	Married	Agropastoral	0	0	0	0	0	0	0	0	0	0	0	Negative	0
Sale	Youth	Female	Secondary	Christian	Married	Agropastoral	0	0	0	0	0	0	0	0	0	0	0	Negative	0
Pinyinyi	Adult	Male	Not attended school	Christian	Married	Pastoralist	0	0	0	0	0	0	0	0	0	0	0	Negative	0
Pinyinyi	Adult	Female	Not attended school	Christian	Married	Pastoralist	0	0	0	0	0	0	0	0	0	0	0	Negative	0
Pinyinyi	Adult	Female	Not attended school	Christian	Married	Pastoralist	1	1	1	1	1	1	1	1	1	1	10	Positive	1
Pinyinyi	Adult	Female	Not attended school	Christian	Married	Pastoralist	0	0	0	0	0	0	0	0	0	0	0	Negative	0
Sale	Adult	Female	Primary	Christian	Married	Pastoralist	0	0	0	0	0	0	0	0	0	1	1	Negative	0
Sale	Adult	Female	Primary	Christian	Married	Pastoralist	0	0	0	0	0	1	1	1	1	1	5	Positive	1
Sale	Adult	Male	Did not completed primary school	Muslim	Married	Agropastoral	0	0	1	1	1	1	1	1	1	1	8	Positive	1
Sale	Adult	Female	Did not completed primary school	Traditional	Married	Agropastoral	0	0	0	0	0	0	0	0	0	0	0	Negative	0
Sale	Adult	Male	Did not completed primary school	Traditional	Married	Agropastoral	0	0	1	1	0	0	0	1	0	0	3	Negative	0
Pinyinyi	Adult	Female	Not attended school	Christian	Married	Agropastoral	0	0	0	0	0	0	0	0	0	0	0	Negative	0
Pinyinyi	Adult	Female	Not attended school	Christian	Married	Agropastoral	0	0	0	0	0	0	0	0	0	0	0	Negative	0
Pinyinyi	Adult	Male	Not attended school	Traditional	Married	Agropastoral	0	0	0	0	0	0	0	0	0	0	0	Negative	0
Sale	Elderly	Female	Not attended school	Traditional	Married	Agropastoral	0	0	0	0	0	0	0	0	0	0	0	Negative	0
Sale	Adult	Female	Not attended school	Christian	Married	Agropastoral	0	0	0	0	0	0	0	0	0	0	0	Negative	0
Sale	Adult	Female	Not attended school	Traditional	Married	Agropastoral	0	0	1	0	0	0	0	0	1	0	2	Negative	0
Sale	Adult	Female	Not attended school	Traditional	Married	Agropastoral	0	0	1	0	0	0	0	0	1	0	2	Negative	0
Sale	Adult	Female	Not attended school	Christian	Married	Agropastoral	0	0	0	0	0	0	0	0	0	0	0	Negative	0
Pinyinyi	Youth	Male	Primary	Christian	Single	Agropastoral	0	1	0	1	1	0	1	1	0	0	5	Positive	1
Sale	Youth	Male	Primary	Traditional	Married	Agropastoral	0	0	1	1	1	1	1	1	1	1	8	Positive	1
Sale	Youth	Female	Primary	Christian	Married	Agropastoral	1	1	0	0	0	0	0	0	0	0	2	Negative	0
Sale	Adult	Male	Primary	Traditional	Married	Agropastoral	0	0	1	1	1	1	0	0	0	0	4	Negative	0
Sale	Adult	Male	Primary	Muslim	Married	Agropastoral	0	0	1	1	1	1	0	0	1	1	6	Positive	1
Sale	Adult	Male	Primary	Christian	Married	Agropastoral	1	1	0	1	1	1	1	1	0	0	7	Positive	1
Malambo	Adult	Male	Primary	Christian	Married	Pastoralist	1	1	1	1	1	0	0	0	0	1	6	Positive	1
Engarasero	Youth	Female	Secondary	Christian	Married	Pastoralist	0	0	0	0	0	0	0	0	0	0	0	Negative	0
Malambo	Youth	Female	Secondary	Christian	Married	Pastoralist	0	0	0	1	1	0	1	1	1	0	5	Positive	1
Engarasero	Youth	Male	College	Traditional	Married	Pastoralist	1	1	1	0	1	0	1	1	1	1	8	Positive	1
Engarasero	Youth	Male	Secondary	Traditional	Married	Pastoralist	1	1	1	1	1	0	1	1	1	1	9	Positive	1
Sale	Adult	Male	Not attended school	Traditional	Married	Agropastoral	1	1	0	1	0	1	0	0	0	0	4	Negative	0
Malambo	Elderly	Male	Not attended school	Christian	Married	Pastoralist	0	0	1	0	1	0	1	1	0	0	4	Negative	0
Pinyinyi	Adult	Male	Not attended school	Christian	Married	Pastoralist	0	0	0	0	0	0	0	0	0	0	0	Negative	0
Loliondo	Youth	Male	Secondary	Christian	Married	Agropastoral	0	0	1	1	1	1	1	1	1	1	8	Positive	1
Loliondo	Adult	Male	Secondary	Christian	Married	Pastoralist	0	0	0	0	0	0	0	0	0	0	0	Negative	0
Loliondo	Youth	Female	Primary	Christian	Married	Pastoralist	0	0	0	0	0	0	0	0	0	0	0	Negative	0
Loliondo	Adult	Female	Primary	Christian	Married	Pastoralist	0	0	0	1	0	0	0	0	1	0	2	Negative	0
Pinyinyi	Adult	Female	Not attended school	Christian	Married	Pastoralist	1	1	1	1	1	1	1	1	1	1	10	Positive	1
Pinyinyi	Adult	Female	Not attended school	Christian	Married	Pastoralist	1	1	1	0	0	0	0	0	0	1	4	Negative	0
Pinyinyi	Elderly	Male	Primary	Christian	Married	Pastoralist	1	1	1	1	1	1	1	1	1	1	10	Positive	1
Pinyinyi	Adult	Male	Not attended school	Christian	Married	Agropastoral	0	0	0	0	0	0	0	0	0	0	0	Negative	0
Pinyinyi	Adult	Female	Not attended school	Christian	Married	Agropastoral	0	0	0	1	1	1	1	1	1	1	7	Positive	1
Pinyinyi	Youth	Female	Primary	Christian	Married	Agropastoral	0	0	0	0	0	0	0	0	0	0	0	Negative	0
Pinyinyi	Youth	Male	Primary	Christian	Married	Pastoralist	0	0	0	0	0	0	0	0	0	1	1	Negative	0
Sale	Youth	Male	Did not completed primary school	Traditional	Married	Agropastoral	0	0	1	1	0	0	0	1	1	1	5	Positive	1
Pinyinyi	Adult	Male	Primary	Christian	Married	Pastoralist	0	0	0	0	0	0	0	0	0	0	0	Negative	0
Pinyinyi	Adult	Female	Primary	Christian	Married	Pastoralist	1	1	1	1	1	1	1	1	1	1	10	Positive	1
Pinyinyi	Adult	Male	Primary	Christian	Married	Pastoralist	0	0	0	0	0	0	0	0	1	1	2	Negative	0
Sale	Adult	Male	Not attended school	Traditional	Married	Agropastoral	1	1	0	1	0	1	0	0	0	0	4	Negative	0
Sale	Adult	Male	Not attended school	Traditional	Married	Agropastoral	0	0	1	0	0	1	0	0	0	0	2	Negative	0
Sale	Adult	Male	Not attended school	Traditional	Married	Agropastoral	0	0	0	0	0	0	0	0	0	0	0	Negative	0
Pinyinyi	Adult	Male	Primary	Christian	Married	Agropastoral	1	1	1	1	1	1	1	1	1	1	10	Positive	1
Pinyinyi	Youth	Female	Secondary	Christian	Married	Agropastoral	0	0	0	0	0	0	0	0	0	0	0	Negative	0
Malambo	Adult	Male	Not attended school	Traditional	Married	Pastoralist	0	0	0	0	0	0	0	0	0	0	0	Negative	0
Loliondo	Youth	Female	Not attended school	Traditional	Married	Pastoralist	0	0	1	1	0	0	0	0	1	1	4	Negative	0
Malambo	Youth	Male	Not attended school	Christian	Married	Pastoralist	1	0	0	1	0	0	0	1	1	1	5	Positive	1
Malambo	Elderly	Male	Did not completed primary school	Traditional	Married	Pastoralist	1	1	1	1	1	0	0	0	0	1	6	Positive	1
Malambo	Adult	Female	Not attended school	Christian	Married	Pastoralist	0	0	0	0	0	0	0	0	0	0	0	Negative	0
Malambo	Youth	Female	Primary	Christian	Married	Pastoralist	0	0	0	0	0	0	0	0	0	0	0	Negative	0
Malambo	Youth	Female	Primary	Christian	Married	Pastoralist	0	0	0	0	0	0	0	0	0	0	0	Negative	0
Malambo	Youth	Male	Primary	Christian	Married	Pastoralist	1	1	1	1	0	0	0	0	0	1	5	Positive	1
Loliondo	Youth	Male	Secondary	Christian	Married	Pastoralist	1	1	1	1	1	1	1	1	1	0	9	Positive	1
Loliondo	Youth	Female	Secondary	Christian	Single	Pastoralist	0	0	1	1	0	0	0	0	1	1	4	Negative	0
Loliondo	Youth	Male	Primary	Christian	Married	Pastoralist	1	1	1	1	1	1	1	1	1	1	10	Positive	1
Loliondo	Adult	Male	College	Christian	Married	Agropastoral	1	0	1	1	1	1	1	1	0	0	7	Positive	1
Pinyinyi	Adult	Male	Primary	Christian	Married	Pastoralist	1	1	1	1	1	1	1	1	1	1	10	Positive	1
Pinyinyi	Adult	Male	Primary	Christian	Married	Pastoralist	0	0	0	0	0	0	0	0	0	1	1	Negative	0
Sale	Youth	Male	Not attended school	Traditional	Single	Agropastoral	0	0	0	0	0	0	0	0	0	0	0	Negative	0
Pinyinyi	Adult	Male	Primary	Christian	Married	Pastoralist	1	1	1	1	1	1	1	1	1	1	10	Positive	1
Sale	Adult	Male	Did not completed primary school	Muslim	Married	Agropastoral	0	0	1	1	1	0	0	0	0	1	4	Negative	0
Sale	Adult	Male	Did not completed primary school	Traditional	Married	Agropastoral	0	0	1	0	0	0	1	0	1	0	3	Negative	0
Sale	Adult	Male	Not attended school	Traditional	Married	Agropastoral	0	0	0	0	0	0	0	0	0	0	0	Negative	0
Sale	Adult	Male	Not attended school	Traditional	Married	Agropastoral	0	0	0	0	0	0	0	0	0	0	0	Negative	0
Sale	Adult	Male	Primary	Traditional	Married	Agropastoral	0	0	1	1	1	1	1	0	0	1	6	Positive	1
Sale	Adult	Male	Secondary	Christian	Married	Agropastoral	1	1	0	1	0	1	1	1	0	0	6	Positive	1
Engarasero	Adult	Male	Primary	Christian	Married	Pastoralist	1	1	1	1	0	1	1	1	1	1	9	Positive	1
Malambo	Adult	Male	Primary	Christian	Married	Pastoralist	1	1	1	1	1	1	1	1	0	1	9	Positive	1
Engarasero	Adult	Male	Secondary	Christian	Married	Pastoralist	1	1	1	1	1	1	1	1	1	1	10	Positive	1
Malambo	Youth	Male	Secondary	Christian	Married	Agropastoral	0	0	0	0	0	0	0	0	0	1	1	Negative	0
Engarasero	Adult	Male	Primary	Christian	Married	Pastoralist	0	0	1	0	1	1	1	1	1	1	7	Positive	1
Sale	Adult	Male	Did not completed primary school	Traditional	Married	Agropastoral	0	0	1	0	0	1	1	1	1	0	5	Positive	1
Sale	Adult	Male	Did not completed primary school	Christian	Married	Agropastoral	0	0	0	0	1	1	1	1	1	1	6	Positive	1
Sale	Elderly	Male	Not attended school	Traditional	Married	Agropastoral	1	1	1	1	1	1	1	1	1	0	9	Positive	1
Loliondo	Youth	Male	Not attended school	Christian	Married	Pastoralist	0	1	1	0	0	1	1	1	1	0	6	Positive	1
Loliondo	Youth	Male	Primary	Christian	Married	Pastoralist	0	1	1	1	1	1	0	1	0	0	6	Positive	1
Loliondo	Youth	Male	Primary	Christian	Married	Pastoralist	0	0	1	1	0	1	1	1	1	1	7	Positive	1
Loliondo	Adult	Male	Primary	Christian	Married	Pastoralist	0	1	1	1	1	1	1	1	1	1	9	Positive	1
Loliondo	Adult	Male	Primary	Christian	Married	Pastoralist	0	1	1	1	1	1	1	1	1	1	9	Positive	1
Loliondo	Youth	Male	Secondary	Christian	Married	Pastoralist	0	0	0	0	0	0	0	0	0	1	1	Negative	0
Loliondo	Adult	Male	Primary	Christian	Married	Agropastoral	0	0	0	1	0	0	0	0	1	1	3	Negative	0
Pinyinyi	Adult	Male	Primary	Christian	Married	Agropastoral	0	0	0	0	0	0	0	0	0	0	0	Negative	0
Sale	Adult	Male	Primary	Traditional	Married	Agropastoral	0	0	1	1	0	0	0	0	0	0	2	Negative	0
Sale	Adult	Male	Not attended school	Traditional	Married	Agropastoral	0	0	0	1	0	1	0	1	1	0	4	Negative	0
Sale	Adult	Male	Primary	Muslim	Married	Agropastoral	0	0	1	1	1	0	1	1	0	0	5	Positive	1
Loliondo	Adult	Male	Primary	Christian	Married	Pastoralist	0	1	1	1	1	1	1	1	1	1	9	Positive	1
Sale	Youth	Male	Primary	Muslim	Single	Agropastoral	0	0	0	0	0	0	0	0	0	1	1	Negative	0
Sale	Adult	Male	Primary	Christian	Married	Agropastoral	0	0	0	0	0	0	0	0	0	1	1	Negative	0
Sale	Adult	Male	Primary	Christian	Married	Agropastoral	0	0	1	0	0	1	1	1	0	1	5	Positive	1
Sale	Adult	Male	Primary	Muslim	Married	Agropastoral	1	1	0	0	0	0	0	0	0	0	2	Negative	0
Sale	Adult	Male	Primary	Traditional	Married	Agropastoral	0	0	1	1	1	1	1	1	1	1	8	Positive	1
Sale	Adult	Female	Primary	Muslim	Married	Agropastoral	1	1	1	1	1	1	1	1	1	1	10	Positive	1
Malambo	Adult	Male	Primary	Christian	Married	Pastoralist	0	0	0	1	0	0	1	1	1	1	5	Positive	1
Loliondo	Youth	Male	Primary	Christian	Married	Pastoralist	0	1	1	1	0	1	0	1	1	0	6	Positive	1
Loliondo	Adult	Male	Secondary	Christian	Married	Pastoralist	0	0	0	1	0	0	0	0	1	1	3	Negative	0
Pinyinyi	Adult	Female	Not attended school	Christian	Married	Pastoralist	0	0	0	0	0	0	0	0	0	0	0	Negative	0
Pinyinyi	Youth	Female	Secondary	Christian	Married	Agropastoral	1	1	1	1	1	1	0	0	0	0	6	Positive	1
Loliondo	Adult	Male	Primary	Christian	Married	Agropastoral	1	1	1	1	0	0	0	0	1	0	5	Positive	1
Pinyinyi	Adult	Male	Primary	Christian	Married	Pastoralist	1	1	1	1	1	1	1	1	1	1	10	Positive	1
Pinyinyi	Adult	Male	Did not completed primary school	Christian	Married	Pastoralist	1	1	1	0	0	0	0	0	0	1	4	Negative	0
Pinyinyi	Adult	Male	Primary	Christian	Married	Pastoralist	1	1	1	1	1	1	1	1	1	1	10	Positive	1
Pinyinyi	Adult	Male	Primary	Christian	Married	Pastoralist	1	1	1	1	1	1	1	1	1	1	10	Positive	1
Sale	Youth	Female	Did not completed primary school	Christian	Single	Agropastoral	0	0	1	1	1	1	1	1	0	0	6	Positive	1
Sale	Adult	Male	Primary	Christian	Married	Agropastoral	1	1	1	1	0	0	1	0	0	1	6	Positive	1
Sale	Adult	Male	Secondary	Christian	Married	Agropastoral	1	1	1	1	1	1	1	1	1	1	10	Positive	1
Loliondo	Youth	Male	Secondary	Christian	Married	Pastoralist	1	0	1	1	1	1	1	1	1	1	9	Positive	1
Loliondo	Youth	Male	Not attended school	Traditional	Married	Pastoralist	0	0	0	1	0	0	0	0	0	1	2	Negative	0
Malambo	Youth	Male	Not attended school	Traditional	Single	Pastoralist	0	0	0	0	0	0	0	0	0	0	0	Negative	0
Malambo	Adult	Female	Not attended school	Christian	Married	Pastoralist	0	0	0	0	0	0	0	0	0	0	0	Negative	0
Loliondo	Adult	Female	Not attended school	Traditional	Married	Agropastoral	0	0	0	1	0	0	0	0	0	1	2	Negative	0
Loliondo	Youth	Male	Not attended school	Christian	Married	Agropastoral	1	0	1	1	0	0	0	0	0	0	3	Negative	0
Loliondo	Adult	Male	Primary	Christian	Married	Agropastoral	0	0	0	1	0	0	0	0	1	0	2	Negative	0
Loliondo	Adult	Male	Primary	Christian	Married	Agropastoral	0	0	0	1	0	0	0	0	0	1	2	Negative	0
Loliondo	Adult	Female	Not attended school	Traditional	Married	Agropastoral	1	0	0	1	0	0	0	0	0	1	3	Negative	0
Loliondo	Adult	Male	Not attended school	Christian	Married	Pastoralist	0	1	1	1	1	0	1	1	1	0	7	Positive	1
Sale	Adult	Female	Did not completed primary school	Christian	Married	Agropastoral	0	0	0	0	0	0	0	0	0	0	0	Negative	0
Loliondo	Adult	Male	Primary	Christian	Married	Agropastoral	0	0	0	0	0	0	0	0	0	0	0	Negative	0
Loliondo	Youth	Female	Not attended school	Traditional	Married	Pastoralist	0	0	1	1	0	1	0	1	1	1	6	Positive	1
Loliondo	Adult	Female	Not attended school	Christian	Married	Pastoralist	0	0	0	1	0	0	0	0	0	1	2	Negative	0
Loliondo	Youth	Female	Primary	Christian	Single	Agropastoral	1	0	1	1	0	0	0	0	0	0	3	Negative	0
Loliondo	Youth	Male	Not attended school	Christian	Married	Pastoralist	0	0	0	1	0	1	0	0	0	0	2	Negative	0
Loliondo	Youth	Male	Primary	Christian	Married	Pastoralist	0	0	0	1	0	1	0	0	0	0	2	Negative	0
Loliondo	Adult	Male	Not attended school	Christian	Married	Pastoralist	0	1	1	1	1	1	0	0	0	0	5	Positive	1
Loliondo	Adult	Female	Not attended school	Christian	Married	Pastoralist	1	1	0	1	0	1	0	1	1	1	7	Positive	1
Loliondo	Adult	Male	College	Christian	Married	Agropastoral	1	0	1	1	1	1	1	1	0	0	7	Positive	1
Loliondo	Adult	Male	Secondary	Christian	Married	Agropastoral	1	0	1	1	0	0	0	0	1	1	5	Positive	1
Loliondo	Adult	Male	Did not completed primary school	Christian	Married	Pastoralist	0	1	1	1	1	1	1	1	1	0	8	Positive	1
Loliondo	Youth	Male	Secondary	Christian	Married	Agropastoral	1	0	1	1	0	0	0	0	0	1	4	Negative	0
Loliondo	Adult	Male	Secondary	Christian	Married	Agropastoral	0	0	1	1	0	0	0	0	0	1	3	Negative	0
Loliondo	Youth	Male	Primary	Christian	Married	Pastoralist	0	1	1	1	1	1	1	1	1	1	9	Positive	1
Loliondo	Youth	Male	Not attended school	Traditional	Married	Pastoralist	1	0	1	1	0	0	0	0	1	1	5	Positive	1
Loliondo	Adult	Female	Not attended school	Traditional	Married	Pastoralist	0	0	0	0	0	0	0	0	1	1	2	Negative	0
Malambo	Adult	Female	Primary	Christian	Married	Pastoralist	1	1	1	1	0	0	1	0	0	0	5	Positive	1
Loliondo	Youth	Female	Not attended school	Traditional	Married	Agropastoral	0	0	0	1	0	0	0	0	0	1	2	Negative	0
Loliondo	Youth	Male	Primary	Christian	Married	Agropastoral	0	0	1	1	0	0	0	0	0	1	3	Negative	0
Loliondo	Youth	Female	Primary	Christian	Married	Pastoralist	0	0	1	1	0	0	0	0	1	1	4	Negative	0
Loliondo	Adult	Male	Primary	Christian	Married	Agropastoral	0	0	1	1	0	0	0	0	1	1	4	Negative	0
Sale	Youth	Male	Did not completed primary school	Christian	Married	Agropastoral	0	0	0	0	0	0	0	0	0	0	0	Negative	0
Sale	Youth	Female	Did not completed primary school	Christian	Married	Agropastoral	0	0	0	0	0	0	1	0	0	0	1	Negative	0
Sale	Youth	Male	Not attended school	Traditional	Single	Agropastoral	0	0	1	0	0	0	0	1	1	1	4	Negative	0
Sale	Youth	Female	Primary	Christian	Married	Agropastoral	0	0	1	0	0	0	0	1	1	0	3	Negative	0
Pinyinyi	Youth	Female	Primary	Christian	Single	Pastoralist	0	0	0	0	0	0	0	0	0	1	1	Negative	0
Sale	Adult	Female	Primary	Traditional	Married	Agropastoral	0	0	0	0	0	0	0	0	0	0	0	Negative	0
Loliondo	Youth	Male	College	Christian	Married	Pastoralist	0	1	1	1	1	1	1	1	1	1	9	Positive	1
Sale	Youth	Female	Did not completed primary school	Christian	Married	Pastoralist	0	0	0	0	0	0	0	1	0	1	2	Negative	0
Loliondo	Youth	Male	College	Christian	Married	Pastoralist	1	1	1	0	1	1	1	1	1	1	9	Positive	1
Sale	Youth	Female	Primary	Christian	Married	Agropastoral	0	0	0	0	0	0	0	0	0	0	0	Negative	0
Engarasero	Youth	Female	Primary	Christian	Married	Pastoralist	1	1	1	1	1	0	0	0	0	1	6	Positive	1
Sale	Youth	Female	Did not completed primary school	Traditional	Married	Agropastoral	0	0	1	0	0	0	0	0	0	0	1	Negative	0
Sale	Adult	Male	Primary	Muslim	Married	Agropastoral	0	0	0	1	1	0	1	1	1	1	6	Positive	1
Sale	Adult	Male	Did not completed primary school	Muslim	Married	Agropastoral	0	0	1	1	1	1	0	0	0	1	5	Positive	1
Malambo	Youth	Male	Not attended school	Christian	Married	Pastoralist	0	0	0	0	0	0	0	0	0	0	0	Negative	0
Loliondo	Youth	Male	Secondary	Christian	Married	Pastoralist	1	1	1	1	1	1	1	1	1	0	9	Positive	1
Sale	Youth	Female	Did not completed primary school	Christian	Single	Agropastoral	0	0	0	0	0	1	1	1	0	1	4	Negative	0
Sale	Adult	Male	Not attended school	Traditional	Married	Agropastoral	0	0	0	1	0	0	0	1	0	1	3	Negative	0
Sale	Adult	Male	Primary	Traditional	Married	Agropastoral	0	0	0	0	0	0	0	0	0	0	0	Negative	0
Loliondo	Youth	Female	Primary	Christian	Married	Pastoralist	0	0	0	1	0	0	0	0	0	1	2	Negative	0
Loliondo	Adult	Male	Primary	Christian	Married	Pastoralist	0	1	1	1	0	1	1	1	1	1	8	Positive	1
Loliondo	Adult	Male	Secondary	Christian	Married	Pastoralist	0	1	1	0	1	1	1	1	1	0	7	Positive	1
Loliondo	Youth	Male	Secondary	Christian	Married	Pastoralist	0	0	0	0	0	0	0	0	0	0	0	Negative	0
Pinyinyi	Youth	Male	Secondary	Christian	Married	Pastoralist	1	1	1	1	1	1	1	1	1	0	9	Positive	1
Sale	Youth	Male	Did not completed primary school	Traditional	Married	Agropastoral	0	0	1	0	0	0	0	0	0	0	1	Negative	0
Sale	Youth	Male	Primary	Traditional	Single	Agropastoral	0	0	1	1	1	1	0	0	0	0	4	Negative	0
Sale	Youth	Male	Secondary	Christian	Married	Pastoralist	0	0	1	1	1	1	1	1	1	0	7	Positive	1
Sale	Youth	Male	Secondary	Christian	Married	Pastoralist	0	0	1	1	1	1	1	1	1	0	7	Positive	1
Loliondo	Elderly	Male	Not attended school	Christian	Married	Pastoralist	0	0	0	1	0	1	0	0	0	0	2	Negative	0
Loliondo	Adult	Female	Not attended school	Christian	Married	Pastoralist	0	0	1	1	0	0	0	0	1	1	4	Negative	0
Sale	Adult	Female	Primary	Christian	Married	Agropastoral	0	0	0	0	0	0	0	0	0	0	0	Negative	0
Sale	Youth	Male	Did not completed primary school	Traditional	Married	Agropastoral	0	0	1	0	0	0	1	1	1	1	5	Positive	1
Sale	Adult	Female	Primary	Christian	Married	Agropastoral	0	0	1	0	0	0	1	0	0	0	2	Negative	0
Malambo	Youth	Male	College	Christian	Married	Agropastoral	1	1	1	1	1	1	1	1	0	1	9	Positive	1
Malambo	Youth	Male	College	Christian	Married	Pastoralist	1	1	1	1	0	0	1	1	0	0	6	Positive	1
Loliondo	Youth	Male	Secondary	Christian	Married	Pastoralist	1	0	1	1	0	0	0	0	1	1	5	Positive	1
Loliondo	Youth	Male	Secondary	Christian	Married	Pastoralist	1	0	1	1	0	0	0	0	1	1	5	Positive	1
Loliondo	Youth	Female	College	Christian	Married	Agropastoral	1	0	1	1	0	1	0	1	1	1	7	Positive	1
Loliondo	Youth	Male	College	Christian	Married	Agropastoral	1	0	1	1	0	1	1	1	1	1	8	Positive	1
Pinyinyi	Elderly	Male	Secondary	Christian	Married	Pastoralist	1	1	1	1	1	1	1	1	1	1	10	Positive	1
Loliondo	Adult	Male	Secondary	Christian	Married	Agropastoral	1	0	1	1	0	0	0	1	1	1	6	Positive	1
Loliondo	Youth	Female	Not attended school	Christian	Married	Pastoralist	0	0	1	1	0	0	0	0	1	1	4	Negative	0
Loliondo	Adult	Male	Not attended school	Christian	Married	Pastoralist	0	0	1	1	1	1	1	1	1	1	8	Positive	1
Loliondo	Youth	Male	Primary	Christian	Married	Agropastoral	0	0	0	1	0	0	0	0	1	0	2	Negative	0

## Sheet: Practice
Ward	Age	Gender	Education level	Religion	Marital	Occupation	Do you avoid contact with blood/fluids from sick animals?	Do you avoid handling of aborted fetuses on bare hands?	Do you eat well cooked meat products from domestic and wildlife animals?	Do you drink pasteurized or properly boiled milk?	Do you eat wild animal?	Do you drink fresh blood collected from animals?	Do you wear protective gears during handling sick or dead animals?	Do you avoid keeping animals inside your house?	Practice RVF	Practice RVF cat	Practice RVF level	rvfgoodknowledge6	Do you use Insecticides treated nets in your house?	Do you use mosquito repellents?	Do you treat ponds/stagnant water with insecticides?	Do you avoid staying outdoors at night?	PracticeMosquitos	PracticeMosqCat	PracticeMosqLevel
Engarasero	Elderly	Male	Not attended school	Christian	Married	Pastoralist	0	0	1	1	0	1	0	0	3	Bad	0	Low	0	0	0	0	0	Bad	0
Engarasero	Adult	Male	Primary	Christian	Married	Pastoralist	0	0	1	1	0	1	0	1	4	Bad	0	Low	1	0	0	0	1	Bad	0
Engarasero	Adult	Male	Primary	Christian	Married	Pastoralist	0	0	1	1	0	1	0	0	3	Bad	0	Low	0	0	0	0	0	Bad	0
Malambo	Adult	Male	Not attended school	Traditional	Married	Pastoralist	0	0	1	1	0	1	0	0	3	Bad	0	Low	0	0	0	0	0	Bad	0
Engarasero	Adult	Male	Not attended school	Traditional	Married	Pastoralist	0	0	1	1	0	1	0	0	3	Bad	0	Low	0	0	0	0	0	Bad	0
Malambo	Youth	Male	Not attended school	Christian	Married	Pastoralist	0	0	1	1	0	1	0	0	3	Bad	0	Low	0	0	0	0	0	Bad	0
Malambo	Adult	Male	Not attended school	Christian	Married	Pastoralist	0	0	1	1	0	0	0	0	2	Bad	0	Low	0	0	0	0	0	Bad	0
Malambo	Adult	Male	Not attended school	Christian	Married	Pastoralist	0	0	1	1	0	1	0	0	3	Bad	0	Good	0	0	0	0	0	Bad	0
Engarasero	Youth	Female	Primary	Traditional	Married	Pastoralist	0	0	1	1	1	1	0	0	4	Bad	0	Low	0	0	0	0	0	Bad	0
Engarasero	Adult	Male	Primary	Christian	Married	Pastoralist	0	0	1	1	0	1	0	0	3	Bad	0	Good	0	0	0	0	0	Bad	0
Engarasero	Adult	Male	Primary	Christian	Married	Pastoralist	0	0	1	1	1	1	0	0	4	Bad	0	Low	0	0	0	0	0	Bad	0
Malambo	Youth	Male	Primary	Christian	Married	Pastoralist	0	0	1	1	0	1	0	0	3	Bad	0	Low	0	0	0	0	0	Bad	0
Malambo	Youth	Male	Primary	Christian	Married	Pastoralist	0	0	1	1	1	1	0	0	4	Bad	0	Good	0	0	0	0	0	Bad	0
Malambo	Adult	Female	Primary	Christian	Married	Pastoralist	0	0	1	1	0	1	0	1	4	Bad	0	Low	1	0	0	0	1	Bad	0
Loliondo	Adult	Female	Primary	Christian	Married	Agropastoral	0	0	1	1	0	1	0	0	3	Bad	0	Low	0	0	0	1	1	Bad	0
Engarasero	Youth	Female	Secondary	Christian	Married	Pastoralist	0	0	1	1	0	1	0	0	3	Bad	0	Low	0	0	0	0	0	Bad	0
Engarasero	Elderly	Male	Not attended school	Traditional	Married	Pastoralist	0	0	1	1	0	1	0	0	3	Bad	0	Low	0	0	0	0	0	Bad	0
Engarasero	Adult	Female	Not attended school	Traditional	Married	Pastoralist	0	0	1	1	0	1	0	0	3	Bad	0	Low	0	0	0	0	0	Bad	0
Malambo	Adult	Male	Primary	Christian	Married	Pastoralist	0	0	1	1	0	1	0	0	3	Bad	0	Low	0	0	0	0	0	Bad	0
Engarasero	Youth	Female	Primary	Christian	Married	Agropastoral	0	0	1	1	0	0	0	0	2	Bad	0	Good	0	0	0	0	0	Bad	0
Engarasero	Youth	Male	Secondary	Christian	Single	Agropastoral	0	0	1	1	1	1	0	0	4	Bad	0	Low	0	0	0	0	0	Bad	0
Sale	Adult	Female	Not attended school	Traditional	Married	Pastoralist	0	0	1	1	0	1	0	0	3	Bad	0	Low	0	0	0	0	0	Bad	0
Sale	Adult	Male	Primary	Christian	Married	Agropastoral	0	0	1	1	1	1	0	1	5	Good	1	Low	0	0	0	0	0	Bad	0
Sale	Adult	Male	Primary	Christian	Married	Agropastoral	0	0	1	1	1	1	0	1	5	Good	1	Low	0	0	0	0	0	Bad	0
Pinyinyi	Youth	Male	Primary	Christian	Married	Pastoralist	0	0	1	1	0	1	0	0	3	Bad	0	Low	0	0	0	0	0	Bad	0
Pinyinyi	Youth	Male	Primary	Christian	Married	Pastoralist	0	0	1	1	0	1	0	0	3	Bad	0	Good	0	0	0	0	0	Bad	0
Sale	Youth	Male	Not attended school	Muslim	Married	Agropastoral	0	0	1	1	1	1	0	0	4	Bad	0	Low	0	0	0	0	0	Bad	0
Sale	Youth	Male	Not attended school	Muslim	Married	Agropastoral	0	0	1	1	1	1	0	0	4	Bad	0	Low	0	0	0	0	0	Bad	0
Malambo	Adult	Male	Did not completed primary school	Traditional	Married	Pastoralist	0	0	1	1	0	1	0	0	3	Bad	0	Low	0	0	0	0	0	Bad	0
Malambo	Adult	Male	Not attended school	Traditional	Married	Pastoralist	0	0	1	1	0	1	0	0	3	Bad	0	Low	0	0	0	0	0	Bad	0
Engarasero	Youth	Male	Primary	Christian	Married	Pastoralist	0	0	1	1	1	1	0	0	4	Bad	0	Low	0	0	0	0	0	Bad	0
Engarasero	Adult	Male	Primary	Traditional	Married	Pastoralist	0	0	1	1	0	1	0	0	3	Bad	0	Low	0	0	0	0	0	Bad	0
Engarasero	Youth	Male	Secondary	Christian	Single	Agropastoral	0	0	1	1	0	1	0	0	3	Bad	0	Low	0	0	0	0	0	Bad	0
Malambo	Youth	Female	Not attended school	Christian	Married	Agropastoral	0	0	1	1	0	1	0	0	3	Bad	0	Good	1	0	0	0	1	Bad	0
Sale	Youth	Male	Did not completed primary school	Traditional	Married	Agropastoral	0	0	1	1	1	0	0	1	4	Bad	0	Good	1	0	0	0	1	Bad	0
Sale	Adult	Male	Not attended school	Traditional	Married	Agropastoral	0	0	1	1	1	1	0	0	4	Bad	0	Low	0	0	0	0	0	Bad	0
Sale	Adult	Male	Primary	Christian	Married	Agropastoral	0	0	1	1	1	1	0	0	4	Bad	0	Low	1	0	0	0	1	Bad	0
Sale	Adult	Male	Primary	Christian	Married	Agropastoral	0	0	1	1	1	1	0	0	4	Bad	0	Low	1	0	0	0	1	Bad	0
Malambo	Adult	Female	Not attended school	Christian	Married	Pastoralist	0	0	1	1	0	1	0	0	3	Bad	0	Low	0	0	0	1	1	Bad	0
Loliondo	Elderly	Female	Not attended school	Christian	Married	Agropastoral	0	0	1	1	0	1	0	0	3	Bad	0	Low	0	0	0	0	0	Bad	0
Loliondo	Youth	Female	Not attended school	Christian	Married	Agropastoral	0	0	1	1	0	1	0	0	3	Bad	0	Low	0	0	0	0	0	Bad	0
Malambo	Adult	Male	Primary	Christian	Married	Pastoralist	0	0	1	1	1	1	0	0	4	Bad	0	Low	0	0	0	0	0	Bad	0
Malambo	Youth	Male	Not attended school	Christian	Married	Pastoralist	0	0	1	1	1	1	0	0	4	Bad	0	Low	0	0	0	0	0	Bad	0
Sale	Adult	Male	Primary	Traditional	Married	Pastoralist	0	0	1	1	1	1	0	1	5	Good	1	Low	1	0	0	0	1	Bad	0
Engarasero	Adult	Male	Secondary	Christian	Married	Pastoralist	0	0	1	1	1	1	0	0	4	Bad	0	Good	0	0	0	0	0	Bad	0
Engarasero	Adult	Male	Not attended school	Christian	Married	Agropastoral	0	0	1	1	0	1	0	0	3	Bad	0	Low	1	0	0	0	1	Bad	0
Engarasero	Adult	Male	Secondary	Christian	Married	Pastoralist	0	0	1	1	0	1	0	1	4	Bad	0	Good	1	1	0	0	2	Good	1
Loliondo	Youth	Female	Primary	Christian	Married	Agropastoral	0	0	1	1	0	0	0	1	3	Bad	0	Low	0	0	0	0	0	Bad	0
Loliondo	Youth	Female	Primary	Christian	Married	Agropastoral	0	0	1	1	0	0	0	1	3	Bad	0	Low	0	0	0	0	0	Bad	0
Malambo	Adult	Male	Not attended school	Traditional	Married	Pastoralist	0	0	1	1	1	0	0	0	3	Bad	0	Low	0	0	0	0	0	Bad	0
Loliondo	Adult	Female	Not attended school	Christian	Married	Agropastoral	0	0	1	1	0	1	0	0	3	Bad	0	Low	0	0	0	0	0	Bad	0
Engarasero	Adult	Male	Not attended school	Christian	Married	Pastoralist	0	0	1	1	0	1	0	0	3	Bad	0	Low	1	0	0	0	1	Bad	0
Malambo	Adult	Male	Not attended school	Christian	Married	Pastoralist	0	0	1	1	1	1	0	0	4	Bad	0	Low	0	0	0	0	0	Bad	0
Malambo	Adult	Male	Did not completed primary school	Traditional	Married	Pastoralist	0	0	1	1	0	1	0	1	4	Bad	0	Low	1	0	0	0	1	Bad	0
Loliondo	Youth	Female	Not attended school	Traditional	Married	Agropastoral	0	0	1	1	0	1	0	0	3	Bad	0	Low	0	0	0	1	1	Bad	0
Loliondo	Adult	Female	Not attended school	Christian	Married	Agropastoral	0	0	1	1	0	1	0	0	3	Bad	0	Low	0	0	0	0	0	Bad	0
Malambo	Adult	Male	Not attended school	Christian	Married	Pastoralist	0	0	1	1	0	1	0	0	3	Bad	0	Low	1	1	0	0	2	Good	1
Malambo	Adult	Male	Did not completed primary school	Christian	Married	Pastoralist	0	0	2	1	0	1	0	0	4	Bad	0	Low	0	0	0	0	0	Bad	0
Malambo	Youth	Male	Primary	Christian	Married	Pastoralist	0	0	2	1	0	1	0	0	4	Bad	0	Low	0	0	0	1	1	Bad	0
Malambo	Adult	Male	Primary	Christian	Married	Pastoralist	0	0	2	1	0	1	0	1	5	Good	1	Low	0	1	0	0	1	Bad	0
Loliondo	Adult	Female	Not attended school	Traditional	Married	Pastoralist	0	0	2	1	0	0	0	0	3	Bad	0	Low	0	0	0	0	0	Bad	0
Loliondo	Adult	Male	Not attended school	Christian	Married	Pastoralist	0	0	2	1	0	0	0	0	3	Bad	0	Low	0	0	0	1	1	Bad	0
Loliondo	Youth	Female	Primary	Christian	Married	Agropastoral	0	0	2	1	0	1	0	0	4	Bad	0	Low	1	0	0	0	1	Bad	0
Loliondo	Youth	Male	Secondary	Christian	Married	Pastoralist	0	0	2	1	0	1	0	0	4	Bad	0	Low	1	0	0	0	1	Bad	0
Sale	Youth	Male	Did not completed primary school	Muslim	Married	Agropastoral	0	0	2	1	1	1	0	0	5	Good	1	Low	0	0	0	0	0	Bad	0
Loliondo	Youth	Male	College	Christian	Married	Pastoralist	0	0	2	1	0	1	0	0	4	Bad	0	Good	1	0	0	1	2	Good	1
Loliondo	Youth	Female	Not attended school	Christian	Married	Agropastoral	0	0	2	1	0	0	0	0	3	Bad	0	Low	0	0	0	0	0	Bad	0
Loliondo	Youth	Female	Not attended school	Christian	Married	Pastoralist	0	0	2	1	0	1	0	0	4	Bad	0	Low	0	0	0	0	0	Bad	0
Malambo	Youth	Male	Did not completed primary school	Christian	Married	Pastoralist	0	0	2	1	0	1	0	0	4	Bad	0	Good	0	0	0	0	0	Bad	0
Malambo	Youth	Male	Primary	Christian	Single	Pastoralist	0	0	2	1	1	1	0	0	5	Good	1	Low	0	0	0	0	0	Bad	0
Loliondo	Adult	Female	Primary	Christian	Married	Agropastoral	0	0	2	1	1	0	0	0	4	Bad	0	Low	1	0	0	1	2	Good	1
Pinyinyi	Youth	Male	Secondary	Christian	Married	Pastoralist	0	0	2	1	1	1	0	0	5	Good	1	Good	1	1	0	1	3	Good	1
Loliondo	Youth	Male	Primary	Christian	Married	Agropastoral	0	0	2	1	0	1	0	0	4	Bad	0	Low	0	0	0	1	1	Bad	0
Loliondo	Youth	Male	Not attended school	Christian	Married	Pastoralist	0	0	2	1	0	1	0	0	4	Bad	0	Low	0	0	0	0	0	Bad	0
Loliondo	Adult	Male	Not attended school	Christian	Married	Pastoralist	0	0	2	1	1	1	0	0	5	Good	1	Low	0	0	0	1	1	Bad	0
Loliondo	Youth	Male	Primary	Christian	Married	Agropastoral	0	0	2	1	0	1	0	0	4	Bad	0	Low	0	0	0	0	0	Bad	0
Loliondo	Adult	Male	Not attended school	Christian	Married	Pastoralist	0	0	2	1	0	0	0	0	3	Bad	0	Low	1	0	0	0	1	Bad	0
Loliondo	Elderly	Male	Not attended school	Traditional	Married	Pastoralist	0	0	2	1	0	0	0	0	3	Bad	0	Good	1	0	0	0	1	Bad	0
Loliondo	Adult	Male	Not attended school	Christian	Married	Pastoralist	0	0	2	1	1	1	0	1	6	Good	1	Low	1	0	0	0	1	Bad	0
Loliondo	Adult	Male	Not attended school	Christian	Married	Pastoralist	0	0	2	1	1	1	0	1	6	Good	1	Low	1	0	0	0	1	Bad	0
Loliondo	Youth	Female	Primary	Christian	Married	Agropastoral	0	0	2	1	0	1	0	0	4	Bad	0	Low	0	0	0	0	0	Bad	0
Loliondo	Youth	Female	Not attended school	Christian	Married	Pastoralist	0	0	2	1	0	1	0	0	4	Bad	0	Low	1	0	0	1	2	Good	1
Loliondo	Adult	Female	Not attended school	Traditional	Married	Pastoralist	1	0	2	1	0	1	0	0	5	Good	1	Low	0	0	0	1	1	Bad	0
Malambo	Adult	Male	Not attended school	Traditional	Married	Pastoralist	0	0	1	2	0	0	0	0	3	Bad	0	Low	0	0	0	0	0	Bad	0
Sale	Adult	Male	Primary	Muslim	Married	Agropastoral	0	0	1	2	1	1	0	0	5	Good	1	Good	0	0	0	0	0	Bad	0
Sale	Youth	Male	Did not completed primary school	Muslim	Married	Agropastoral	0	0	1	2	1	1	0	0	5	Good	1	Low	0	0	0	0	0	Bad	0
Sale	Youth	Female	Primary	Muslim	Single	Agropastoral	0	0	1	2	1	1	0	0	5	Good	1	Low	0	0	0	0	0	Bad	0
Sale	Adult	Male	Not attended school	Christian	Married	Agropastoral	0	0	1	2	1	1	0	1	6	Good	1	Good	0	0	0	0	0	Bad	0
Loliondo	Adult	Female	Not attended school	Christian	Single	Agropastoral	0	0	1	2	0	1	0	1	5	Good	1	Low	0	0	0	1	1	Bad	0
Sale	Adult	Male	Not attended school	Christian	Married	Agropastoral	0	0	1	2	0	1	0	0	4	Bad	0	Low	0	0	0	1	1	Bad	0
Loliondo	Adult	Male	Not attended school	Christian	Married	Pastoralist	0	0	1	2	0	1	0	0	4	Bad	0	Low	1	0	0	1	2	Good	1
Sale	Youth	Male	Not attended school	Muslim	Married	Agropastoral	0	0	1	2	0	0	0	0	3	Bad	0	Low	1	0	0	1	2	Good	1
Malambo	Adult	Male	Primary	Traditional	Married	Pastoralist	0	0	1	2	1	1	0	0	5	Good	1	Low	1	0	0	1	2	Good	1
Loliondo	Youth	Male	Not attended school	Christian	Single	Pastoralist	0	0	1	2	1	1	0	0	5	Good	1	Low	1	0	0	0	1	Bad	0
Loliondo	Youth	Male	College	Christian	Single	Pastoralist	0	0	1	2	0	1	0	0	4	Bad	0	Good	0	0	0	1	1	Bad	0
Loliondo	Adult	Male	Primary	Christian	Married	Agropastoral	0	0	1	2	0	1	0	0	4	Bad	0	Low	1	0	0	1	2	Good	1
Loliondo	Adult	Male	Primary	Christian	Single	Pastoralist	0	0	1	2	1	1	0	1	6	Good	1	Low	0	0	0	1	1	Bad	0
Loliondo	Elderly	Male	Not attended school	Christian	Married	Pastoralist	0	0	1	2	0	1	0	0	4	Bad	0	Good	0	0	0	1	1	Bad	0
Loliondo	Adult	Female	Not attended school	Christian	Single	Agropastoral	0	0	1	2	0	1	0	1	5	Good	1	Low	0	0	0	1	1	Bad	0
Engarasero	Adult	Female	Not attended school	Traditional	Married	Pastoralist	0	0	2	2	0	0	0	0	4	Bad	0	Low	0	0	0	0	0	Bad	0
Engarasero	Adult	Female	Not attended school	Traditional	Married	Pastoralist	0	0	2	2	0	1	0	1	6	Good	1	Low	0	0	0	0	0	Bad	0
Engarasero	Adult	Male	Not attended school	Traditional	Married	Pastoralist	0	0	2	2	0	0	0	0	4	Bad	0	Low	0	0	0	0	0	Bad	0
Malambo	Adult	Female	Not attended school	Christian	Married	Pastoralist	0	0	2	2	0	1	0	0	5	Good	1	Low	0	0	0	0	0	Bad	0
Malambo	Adult	Male	Not attended school	Traditional	Married	Pastoralist	0	0	2	2	1	0	0	0	5	Good	1	Low	0	0	0	0	0	Bad	0
Engarasero	Youth	Female	Secondary	Christian	Married	Pastoralist	0	0	2	2	0	1	0	0	5	Good	1	Low	0	0	0	0	0	Bad	0
Engarasero	Youth	Female	Not attended school	Traditional	Married	Pastoralist	0	0	2	2	0	0	0	0	4	Bad	0	Low	0	0	0	0	0	Bad	0
Engarasero	Youth	Male	Not attended school	Traditional	Married	Pastoralist	0	0	2	2	0	1	0	0	5	Good	1	Low	0	0	0	0	0	Bad	0
Malambo	Youth	Female	Not attended school	Christian	Married	Pastoralist	0	0	2	2	0	1	0	0	5	Good	1	Low	1	0	0	0	1	Bad	0
Engarasero	Youth	Male	Primary	Christian	Single	Pastoralist	0	0	2	2	1	1	0	0	6	Good	1	Low	0	0	0	0	0	Bad	0
Engarasero	Youth	Male	Primary	Christian	Married	Pastoralist	0	0	2	2	0	1	0	0	5	Good	1	Good	0	0	0	0	0	Bad	0
Engarasero	Youth	Female	Primary	Christian	Married	Pastoralist	0	0	2	2	0	1	0	0	5	Good	1	Low	0	0	0	0	0	Bad	0
Engarasero	Youth	Female	Primary	Christian	Married	Pastoralist	0	0	2	2	1	1	0	0	6	Good	1	Low	0	0	0	0	0	Bad	0
Engarasero	Adult	Male	Primary	Christian	Married	Pastoralist	0	0	2	2	0	1	0	0	5	Good	1	Good	0	0	0	0	0	Bad	0
Loliondo	Youth	Male	Primary	Christian	Married	Pastoralist	0	0	2	2	0	0	0	0	4	Bad	0	Low	0	0	0	1	1	Bad	0
Malambo	Youth	Female	Primary	Christian	Married	Pastoralist	0	0	2	2	1	1	0	0	6	Good	1	Low	0	0	0	0	0	Bad	0
Malambo	Youth	Female	Primary	Christian	Married	Pastoralist	0	0	2	2	0	0	0	0	4	Bad	0	Low	0	0	0	0	0	Bad	0
Malambo	Youth	Female	Primary	Christian	Married	Pastoralist	0	0	2	2	0	1	0	0	5	Good	1	Low	0	0	0	0	0	Bad	0
Engarasero	Youth	Male	Secondary	Christian	Married	Pastoralist	0	0	2	2	0	1	0	0	5	Good	1	Low	0	0	0	0	0	Bad	0
Engarasero	Youth	Male	Secondary	Christian	Married	Pastoralist	0	0	2	2	0	1	0	0	5	Good	1	Low	0	0	0	0	0	Bad	0
Engarasero	Youth	Male	Secondary	Christian	Married	Pastoralist	0	0	2	2	0	1	0	0	5	Good	1	Low	0	0	0	0	0	Bad	0
Loliondo	Adult	Male	Secondary	Christian	Married	Pastoralist	0	0	2	2	0	1	0	0	5	Good	1	Low	0	0	0	0	0	Bad	0
Loliondo	Youth	Female	Not attended school	Traditional	Married	Agropastoral	0	0	2	2	0	0	0	0	4	Bad	0	Low	0	0	0	1	1	Bad	0
Loliondo	Adult	Male	Not attended school	Traditional	Married	Agropastoral	0	0	2	2	0	1	0	0	5	Good	1	Low	1	0	0	0	1	Bad	0
Loliondo	Youth	Male	Primary	Christian	Married	Agropastoral	0	0	2	2	0	1	0	0	5	Good	1	Low	1	0	0	1	2	Good	1
Loliondo	Adult	Male	Primary	Christian	Married	Agropastoral	0	0	2	2	0	1	0	0	5	Good	1	Low	1	0	0	1	2	Good	1
Loliondo	Youth	Male	Primary	Christian	Single	Pastoralist	0	0	2	2	0	1	0	0	5	Good	1	Low	1	0	0	1	2	Good	1
Malambo	Adult	Male	Did not completed primary school	Traditional	Married	Pastoralist	0	0	2	2	0	1	0	0	5	Good	1	Good	1	0	0	0	1	Bad	0
Engarasero	Youth	Female	Not attended school	Traditional	Married	Pastoralist	0	0	2	2	0	0	0	0	4	Bad	0	Low	0	0	0	0	0	Bad	0
Engarasero	Adult	Female	Not attended school	Traditional	Married	Pastoralist	0	0	2	2	0	0	0	0	4	Bad	0	Low	0	0	0	0	0	Bad	0
Engarasero	Adult	Male	Not attended school	Traditional	Married	Pastoralist	0	0	2	2	0	0	0	0	4	Bad	0	Low	0	0	0	0	0	Bad	0
Engarasero	Adult	Female	Not attended school	Traditional	Married	Pastoralist	0	0	2	2	0	1	0	0	5	Good	1	Low	0	0	0	0	0	Bad	0
Loliondo	Youth	Female	Not attended school	Traditional	Married	Pastoralist	0	0	2	2	0	1	0	0	5	Good	1	Low	1	0	0	1	2	Good	1
Loliondo	Adult	Male	Not attended school	Traditional	Married	Pastoralist	0	0	2	2	0	1	0	0	5	Good	1	Low	0	0	0	1	1	Bad	0
Engarasero	Adult	Male	Primary	Christian	Married	Pastoralist	0	0	2	2	0	1	0	0	5	Good	1	Low	0	0	0	0	0	Bad	0
Malambo	Adult	Female	Primary	Christian	Married	Pastoralist	0	0	2	2	0	1	0	0	5	Good	1	Low	0	0	0	0	0	Bad	0
Malambo	Adult	Male	Primary	Christian	Married	Pastoralist	0	0	2	2	0	1	0	0	5	Good	1	Low	0	0	0	0	0	Bad	0
Malambo	Adult	Female	Primary	Christian	Married	Pastoralist	0	0	2	2	0	0	0	0	4	Bad	0	Low	1	0	0	0	1	Bad	0
Loliondo	Youth	Male	Primary	Christian	Married	Pastoralist	0	0	2	2	0	1	0	0	5	Good	1	Low	1	0	0	1	2	Good	1
Loliondo	Adult	Male	Not attended school	Christian	Married	Pastoralist	0	0	2	2	0	1	0	1	6	Good	1	Low	1	0	0	1	2	Good	1
Pinyinyi	Adult	Male	Not attended school	Christian	Married	Pastoralist	0	0	2	2	0	1	0	0	5	Good	1	Low	0	0	0	0	0	Bad	0
Pinyinyi	Elderly	Male	Primary	Christian	Married	Pastoralist	0	0	2	2	0	1	0	0	5	Good	1	Low	0	0	0	0	0	Bad	0
Pinyinyi	Youth	Male	Primary	Christian	Married	Pastoralist	0	0	2	2	1	1	0	0	6	Good	1	Low	0	0	0	0	0	Bad	0
Sale	Adult	Male	Not attended school	Traditional	Married	Agropastoral	0	0	2	2	1	1	0	1	7	Good	1	Low	0	0	0	0	0	Bad	0
Sale	Adult	Male	Primary	Muslim	Married	Agropastoral	0	0	2	2	1	0	0	0	5	Good	1	Low	0	0	0	0	0	Bad	0
Sale	Adult	Male	Primary	Traditional	Married	Agropastoral	0	0	2	2	1	1	0	0	6	Good	1	Low	0	0	0	0	0	Bad	0
Sale	Adult	Male	Primary	Christian	Married	Agropastoral	0	0	2	2	1	1	0	0	6	Good	1	Low	0	0	0	0	0	Bad	0
Sale	Adult	Male	Primary	Traditional	Married	Agropastoral	0	0	2	2	1	0	0	0	5	Good	1	Low	1	1	0	0	2	Good	1
Pinyinyi	Youth	Female	Not attended school	Christian	Married	Pastoralist	0	0	2	2	0	0	0	1	5	Good	1	Low	1	0	0	0	1	Bad	0
Pinyinyi	Youth	Male	Not attended school	Christian	Married	Pastoralist	0	0	2	2	0	0	0	0	4	Bad	0	Low	0	0	0	0	0	Bad	0
Pinyinyi	Adult	Female	Not attended school	Christian	Married	Pastoralist	0	0	2	2	0	0	0	0	4	Bad	0	Low	1	0	0	0	1	Bad	0
Pinyinyi	Adult	Male	Not attended school	Christian	Married	Pastoralist	0	0	2	2	0	0	0	1	5	Good	1	Low	1	0	0	0	1	Bad	0
Pinyinyi	Youth	Male	Primary	Christian	Married	Pastoralist	0	0	2	2	0	0	0	1	5	Good	1	Low	0	0	0	0	0	Bad	0
Pinyinyi	Adult	Female	Primary	Christian	Married	Pastoralist	0	0	2	2	0	0	0	1	5	Good	1	Good	0	0	0	0	0	Bad	0
Pinyinyi	Adult	Male	Primary	Christian	Married	Pastoralist	0	0	2	2	1	0	0	1	6	Good	1	Low	0	0	0	0	0	Bad	0
Pinyinyi	Adult	Male	Primary	Christian	Married	Pastoralist	0	0	2	2	0	0	0	1	5	Good	1	Low	0	0	0	0	0	Bad	0
Sale	Youth	Male	Secondary	Traditional	Single	Pastoralist	0	0	2	2	1	0	0	0	5	Good	1	Low	0	0	0	0	0	Bad	0
Sale	Youth	Male	Did not completed primary school	Traditional	Married	Agropastoral	0	0	2	2	1	1	0	0	6	Good	1	Low	0	0	0	0	0	Bad	0
Pinyinyi	Youth	Female	Not attended school	Christian	Married	Agropastoral	0	0	2	2	0	0	0	1	5	Good	1	Low	0	0	0	0	0	Bad	0
Pinyinyi	Adult	Female	Not attended school	Christian	Married	Agropastoral	0	0	2	2	0	0	0	1	5	Good	1	Low	1	0	0	0	1	Bad	0
Sale	Elderly	Female	Not attended school	Traditional	Married	Agropastoral	0	0	2	2	1	0	0	0	5	Good	1	Low	0	0	0	0	0	Bad	0
Sale	Youth	Female	Not attended school	Traditional	Married	Agropastoral	0	0	2	2	1	1	0	0	6	Good	1	Low	0	0	0	0	0	Bad	0
Pinyinyi	Adult	Male	Primary	Christian	Married	Agropastoral	0	0	2	2	0	0	0	1	5	Good	1	Low	0	0	0	0	0	Bad	0
Sale	Youth	Female	Primary	Christian	Married	Agropastoral	0	0	2	2	1	1	0	0	6	Good	1	Low	1	0	0	0	1	Bad	0
Sale	Youth	Female	Secondary	Christian	Married	Agropastoral	0	0	2	2	1	0	0	0	5	Good	1	Low	1	0	0	0	1	Bad	0
Pinyinyi	Adult	Male	Not attended school	Christian	Married	Pastoralist	0	0	2	2	0	0	0	0	4	Bad	0	Low	0	0	0	0	0	Bad	0
Pinyinyi	Adult	Female	Not attended school	Christian	Married	Pastoralist	0	0	2	2	0	0	0	1	5	Good	1	Low	0	0	0	0	0	Bad	0
Pinyinyi	Adult	Female	Not attended school	Christian	Married	Pastoralist	0	0	2	2	0	0	0	1	5	Good	1	Low	0	0	0	0	0	Bad	0
Pinyinyi	Adult	Female	Not attended school	Christian	Married	Pastoralist	0	0	2	2	0	0	0	0	4	Bad	0	Low	0	0	0	0	0	Bad	0
Sale	Adult	Female	Primary	Christian	Married	Pastoralist	0	0	2	2	1	1	0	0	6	Good	1	Low	0	0	0	0	0	Bad	0
Sale	Adult	Female	Primary	Christian	Married	Pastoralist	0	0	2	2	1	0	0	0	5	Good	1	Low	0	0	0	0	0	Bad	0
Sale	Adult	Male	Did not completed primary school	Muslim	Married	Agropastoral	0	0	2	2	1	0	0	0	5	Good	1	Low	0	0	0	0	0	Bad	0
Sale	Adult	Female	Did not completed primary school	Traditional	Married	Agropastoral	0	0	2	2	1	1	0	0	6	Good	1	Low	0	0	0	0	0	Bad	0
Sale	Adult	Male	Did not completed primary school	Traditional	Married	Agropastoral	0	0	2	2	1	0	1	1	7	Good	1	Low	1	0	0	1	2	Good	1
Pinyinyi	Adult	Female	Not attended school	Christian	Married	Agropastoral	0	0	2	2	0	0	0	0	4	Bad	0	Low	1	1	0	0	2	Good	1
Pinyinyi	Adult	Female	Not attended school	Christian	Married	Agropastoral	0	0	2	2	0	0	0	0	4	Bad	0	Low	0	0	0	0	0	Bad	0
Pinyinyi	Adult	Male	Not attended school	Traditional	Married	Agropastoral	0	0	2	2	0	0	0	0	4	Bad	0	Low	0	0	0	0	0	Bad	0
Sale	Elderly	Female	Not attended school	Traditional	Married	Agropastoral	0	0	2	2	1	0	0	0	5	Good	1	Low	0	0	0	0	0	Bad	0
Sale	Adult	Female	Not attended school	Christian	Married	Agropastoral	0	0	2	2	0	0	0	0	4	Bad	0	Low	0	0	1	0	1	Bad	0
Sale	Adult	Female	Not attended school	Traditional	Married	Agropastoral	0	0	2	2	1	1	0	0	6	Good	1	Low	0	1	0	0	1	Bad	0
Sale	Adult	Female	Not attended school	Traditional	Married	Agropastoral	0	0	2	2	1	1	0	0	6	Good	1	Low	0	1	0	0	1	Bad	0
Sale	Adult	Female	Not attended school	Christian	Married	Agropastoral	0	0	2	2	1	0	0	0	5	Good	1	Low	0	0	0	0	0	Bad	0
Pinyinyi	Youth	Male	Primary	Christian	Single	Agropastoral	0	0	2	2	0	1	0	1	6	Good	1	Low	0	0	0	0	0	Bad	0
Sale	Youth	Male	Primary	Traditional	Married	Agropastoral	0	0	2	2	1	1	0	0	6	Good	1	Low	0	0	0	0	0	Bad	0
Sale	Youth	Female	Primary	Christian	Married	Agropastoral	0	0	2	2	1	0	0	1	6	Good	1	Low	1	1	0	0	2	Good	1
Sale	Adult	Male	Primary	Traditional	Married	Agropastoral	0	0	2	2	1	0	0	0	5	Good	1	Low	0	0	0	0	0	Bad	0
Sale	Adult	Male	Primary	Muslim	Married	Agropastoral	0	0	2	2	1	0	0	1	6	Good	1	Low	1	0	0	0	1	Bad	0
Sale	Adult	Male	Primary	Christian	Married	Agropastoral	0	0	2	2	1	1	0	0	6	Good	1	Low	0	0	0	0	0	Bad	0
Malambo	Adult	Male	Primary	Christian	Married	Pastoralist	0	0	2	2	1	1	0	0	6	Good	1	Low	0	0	0	0	0	Bad	0
Engarasero	Youth	Female	Secondary	Christian	Married	Pastoralist	0	0	2	2	0	1	0	0	5	Good	1	Low	0	0	0	0	0	Bad	0
Malambo	Youth	Female	Secondary	Christian	Married	Pastoralist	0	0	2	2	0	0	0	1	5	Good	1	Low	1	1	0	0	2	Good	1
Engarasero	Youth	Male	College	Traditional	Married	Pastoralist	0	0	2	2	0	1	0	0	5	Good	1	Good	0	0	0	0	0	Bad	0
Engarasero	Youth	Male	Secondary	Traditional	Married	Pastoralist	0	0	2	2	0	1	0	0	5	Good	1	Low	0	0	0	0	0	Bad	0
Sale	Adult	Male	Not attended school	Traditional	Married	Agropastoral	0	0	2	2	1	1	0	1	7	Good	1	Good	1	0	0	0	1	Bad	0
Malambo	Elderly	Male	Not attended school	Christian	Married	Pastoralist	0	0	2	2	0	1	0	0	5	Good	1	Low	1	0	0	1	2	Good	1
Pinyinyi	Adult	Male	Not attended school	Christian	Married	Pastoralist	0	0	2	2	0	1	0	0	5	Good	1	Low	0	0	0	0	0	Bad	0
Loliondo	Youth	Male	Secondary	Christian	Married	Agropastoral	0	0	2	2	0	1	0	0	5	Good	1	Low	0	0	0	0	0	Bad	0
Loliondo	Adult	Male	Secondary	Christian	Married	Pastoralist	0	0	2	2	0	1	0	0	5	Good	1	Low	0	0	0	1	1	Bad	0
Loliondo	Youth	Female	Primary	Christian	Married	Pastoralist	0	0	2	2	0	0	0	1	5	Good	1	Low	1	0	0	1	2	Good	1
Loliondo	Adult	Female	Primary	Christian	Married	Pastoralist	0	0	2	2	0	0	0	1	5	Good	1	Low	1	0	0	1	2	Good	1
Pinyinyi	Adult	Female	Not attended school	Christian	Married	Pastoralist	0	0	2	2	0	0	0	1	5	Good	1	Low	0	0	0	0	0	Bad	0
Pinyinyi	Adult	Female	Not attended school	Christian	Married	Pastoralist	0	0	2	2	0	0	0	1	5	Good	1	Low	0	0	0	0	0	Bad	0
Pinyinyi	Elderly	Male	Primary	Christian	Married	Pastoralist	0	0	2	2	0	0	0	0	4	Bad	0	Low	0	0	0	0	0	Bad	0
Pinyinyi	Adult	Male	Not attended school	Christian	Married	Agropastoral	0	0	2	2	0	1	0	1	6	Good	1	Low	0	0	0	0	0	Bad	0
Pinyinyi	Adult	Female	Not attended school	Christian	Married	Agropastoral	0	0	2	2	0	0	1	0	5	Good	1	Low	0	0	0	0	0	Bad	0
Pinyinyi	Youth	Female	Primary	Christian	Married	Agropastoral	0	0	2	2	0	0	0	1	5	Good	1	Low	0	0	0	0	0	Bad	0
Pinyinyi	Youth	Male	Primary	Christian	Married	Pastoralist	0	0	2	2	0	0	0	1	5	Good	1	Low	0	0	0	0	0	Bad	0
Sale	Youth	Male	Did not completed primary school	Traditional	Married	Agropastoral	0	0	2	2	1	1	0	0	6	Good	1	Low	0	0	0	0	0	Bad	0
Pinyinyi	Adult	Male	Primary	Christian	Married	Pastoralist	0	0	2	2	1	1	0	1	7	Good	1	Low	0	0	0	0	0	Bad	0
Pinyinyi	Adult	Female	Primary	Christian	Married	Pastoralist	0	0	2	2	1	0	0	1	6	Good	1	Low	0	0	0	0	0	Bad	0
Pinyinyi	Adult	Male	Primary	Christian	Married	Pastoralist	0	0	2	2	0	1	0	0	5	Good	1	Low	0	0	0	0	0	Bad	0
Sale	Adult	Male	Not attended school	Traditional	Married	Agropastoral	0	0	2	2	1	1	0	1	7	Good	1	Low	1	0	0	0	1	Bad	0
Sale	Adult	Male	Not attended school	Traditional	Married	Agropastoral	0	0	2	2	1	0	0	0	5	Good	1	Low	1	0	0	0	1	Bad	0
Sale	Adult	Male	Not attended school	Traditional	Married	Agropastoral	0	0	2	2	1	1	0	0	6	Good	1	Low	0	0	0	0	0	Bad	0
Pinyinyi	Adult	Male	Primary	Christian	Married	Agropastoral	0	0	2	2	0	0	0	1	5	Good	1	Low	0	0	0	0	0	Bad	0
Pinyinyi	Youth	Female	Secondary	Christian	Married	Agropastoral	0	0	2	2	0	0	0	1	5	Good	1	Low	1	0	0	0	1	Bad	0
Malambo	Adult	Male	Not attended school	Traditional	Married	Pastoralist	0	0	2	2	0	0	0	0	4	Bad	0	Low	0	0	0	0	0	Bad	0
Loliondo	Youth	Female	Not attended school	Traditional	Married	Pastoralist	0	0	2	2	0	1	0	0	5	Good	1	Low	1	0	0	0	1	Bad	0
Malambo	Youth	Male	Not attended school	Christian	Married	Pastoralist	0	0	2	2	0	1	0	0	5	Good	1	Low	1	0	0	1	2	Good	1
Malambo	Elderly	Male	Did not completed primary school	Traditional	Married	Pastoralist	0	0	2	2	0	0	0	0	4	Bad	0	Low	0	0	0	0	0	Bad	0
Malambo	Adult	Female	Not attended school	Christian	Married	Pastoralist	0	0	2	2	1	1	0	0	6	Good	1	Low	0	0	0	0	0	Bad	0
Malambo	Youth	Female	Primary	Christian	Married	Pastoralist	0	0	2	2	1	1	0	0	6	Good	1	Low	0	0	0	0	0	Bad	0
Malambo	Youth	Female	Primary	Christian	Married	Pastoralist	0	1	2	2	1	0	0	0	6	Good	1	Low	1	0	0	0	1	Bad	0
Malambo	Youth	Male	Primary	Christian	Married	Pastoralist	0	0	2	2	0	1	0	0	5	Good	1	Low	0	0	0	0	0	Bad	0
Loliondo	Youth	Male	Secondary	Christian	Married	Pastoralist	0	0	2	2	0	1	0	0	5	Good	1	Low	1	0	0	1	2	Good	1
Loliondo	Youth	Female	Secondary	Christian	Single	Pastoralist	0	0	2	2	0	1	0	0	5	Good	1	Low	1	0	0	1	2	Good	1
Loliondo	Youth	Male	Primary	Christian	Married	Pastoralist	0	0	2	2	0	1	0	0	5	Good	1	Low	1	0	0	1	2	Good	1
Loliondo	Adult	Male	College	Christian	Married	Agropastoral	0	0	2	2	0	0	0	0	4	Bad	0	Good	0	0	0	1	1	Bad	0
Pinyinyi	Adult	Male	Primary	Christian	Married	Pastoralist	0	0	2	2	1	1	0	1	7	Good	1	Good	1	0	0	0	1	Bad	0
Pinyinyi	Adult	Male	Primary	Christian	Married	Pastoralist	0	0	2	2	0	0	0	0	4	Bad	0	Low	1	0	0	0	1	Bad	0
Sale	Youth	Male	Not attended school	Traditional	Single	Agropastoral	0	0	2	2	1	0	0	0	5	Good	1	Low	0	0	0	0	0	Bad	0
Pinyinyi	Adult	Male	Primary	Christian	Married	Pastoralist	0	0	2	2	0	0	0	1	5	Good	1	Low	0	0	0	0	0	Bad	0
Sale	Adult	Male	Did not completed primary school	Muslim	Married	Agropastoral	0	0	2	2	1	0	0	1	6	Good	1	Low	1	0	0	0	1	Bad	0
Sale	Adult	Male	Did not completed primary school	Traditional	Married	Agropastoral	0	0	2	2	1	1	0	0	6	Good	1	Low	0	0	0	1	1	Bad	0
Sale	Adult	Male	Not attended school	Traditional	Married	Agropastoral	0	0	2	2	0	0	0	0	4	Bad	0	Low	0	0	0	0	0	Bad	0
Sale	Adult	Male	Not attended school	Traditional	Married	Agropastoral	0	0	2	2	0	0	0	0	4	Bad	0	Low	0	0	0	0	0	Bad	0
Sale	Adult	Male	Primary	Traditional	Married	Agropastoral	0	0	2	2	0	1	0	0	5	Good	1	Low	0	0	0	0	0	Bad	0
Sale	Adult	Male	Secondary	Christian	Married	Agropastoral	0	0	2	2	1	0	0	0	5	Good	1	Good	0	0	0	0	0	Bad	0
Engarasero	Adult	Male	Primary	Christian	Married	Pastoralist	0	0	2	2	1	1	0	0	6	Good	1	Good	0	0	0	0	0	Bad	0
Malambo	Adult	Male	Primary	Christian	Married	Pastoralist	0	0	2	2	0	1	0	0	5	Good	1	Good	0	0	0	0	0	Bad	0
Engarasero	Adult	Male	Secondary	Christian	Married	Pastoralist	0	0	2	2	1	1	0	0	6	Good	1	Low	0	0	0	0	0	Bad	0
Malambo	Youth	Male	Secondary	Christian	Married	Agropastoral	0	0	2	2	0	0	0	0	4	Bad	0	Low	1	0	0	1	2	Good	1
Engarasero	Adult	Male	Primary	Christian	Married	Pastoralist	0	0	2	2	0	0	0	0	4	Bad	0	Low	1	0	0	0	1	Bad	0
Sale	Adult	Male	Did not completed primary school	Traditional	Married	Agropastoral	0	0	2	2	1	0	0	0	5	Good	1	Low	1	0	0	0	1	Bad	0
Sale	Adult	Male	Did not completed primary school	Christian	Married	Agropastoral	0	0	2	2	1	0	0	0	5	Good	1	Low	1	1	0	0	2	Good	1
Sale	Elderly	Male	Not attended school	Traditional	Married	Agropastoral	0	0	2	2	1	0	0	0	5	Good	1	Low	0	0	0	0	0	Bad	0
Loliondo	Youth	Male	Not attended school	Christian	Married	Pastoralist	0	0	2	2	0	1	0	0	5	Good	1	Low	0	0	0	0	0	Bad	0
Loliondo	Youth	Male	Primary	Christian	Married	Pastoralist	0	0	2	2	0	1	0	0	5	Good	1	Low	1	0	0	1	2	Good	1
Loliondo	Youth	Male	Primary	Christian	Married	Pastoralist	0	0	2	2	0	1	0	1	6	Good	1	Low	1	0	0	1	2	Good	1
Loliondo	Adult	Male	Primary	Christian	Married	Pastoralist	0	0	2	2	0	1	0	0	5	Good	1	Low	1	0	0	1	2	Good	1
Loliondo	Adult	Male	Primary	Christian	Married	Pastoralist	0	0	2	2	0	0	0	0	4	Bad	0	Low	1	0	0	1	2	Good	1
Loliondo	Youth	Male	Secondary	Christian	Married	Pastoralist	0	0	2	2	0	1	0	0	5	Good	1	Low	0	0	0	0	0	Bad	0
Loliondo	Adult	Male	Primary	Christian	Married	Agropastoral	0	0	2	2	0	0	0	0	4	Bad	0	Low	1	0	0	1	2	Good	1
Pinyinyi	Adult	Male	Primary	Christian	Married	Agropastoral	0	0	2	2	1	1	0	1	7	Good	1	Low	1	1	0	0	2	Good	1
Sale	Adult	Male	Primary	Traditional	Married	Agropastoral	0	0	2	2	0	0	0	0	4	Bad	0	Low	1	0	0	1	2	Good	1
Sale	Adult	Male	Not attended school	Traditional	Married	Agropastoral	0	1	2	2	1	0	0	0	6	Good	1	Low	0	0	0	0	0	Bad	0
Sale	Adult	Male	Primary	Muslim	Married	Agropastoral	0	0	2	2	0	0	0	0	4	Bad	0	Low	0	0	0	0	0	Bad	0
Loliondo	Adult	Male	Primary	Christian	Married	Pastoralist	0	0	2	2	0	1	0	0	5	Good	1	Low	1	0	0	1	2	Good	1
Sale	Youth	Male	Primary	Muslim	Single	Agropastoral	0	0	2	2	1	1	0	0	6	Good	1	Low	0	0	0	0	0	Bad	0
Sale	Adult	Male	Primary	Christian	Married	Agropastoral	0	0	2	2	1	0	0	1	6	Good	1	Low	0	0	0	0	0	Bad	0
Sale	Adult	Male	Primary	Christian	Married	Agropastoral	0	0	2	2	1	0	0	0	5	Good	1	Low	0	0	0	0	0	Bad	0
Sale	Adult	Male	Primary	Muslim	Married	Agropastoral	0	0	2	2	1	0	0	0	5	Good	1	Low	0	0	0	0	0	Bad	0
Sale	Adult	Male	Primary	Traditional	Married	Agropastoral	0	0	2	2	1	0	0	0	5	Good	1	Low	0	0	0	0	0	Bad	0
Sale	Adult	Female	Primary	Muslim	Married	Agropastoral	0	0	2	2	0	1	0	0	5	Good	1	Low	0	0	0	0	0	Bad	0
Malambo	Adult	Male	Primary	Christian	Married	Pastoralist	0	0	2	2	1	1	0	0	6	Good	1	Low	1	0	0	0	1	Bad	0
Loliondo	Youth	Male	Primary	Christian	Married	Pastoralist	0	0	2	2	0	1	1	0	6	Good	1	Low	0	1	1	1	3	Good	1
Loliondo	Adult	Male	Secondary	Christian	Married	Pastoralist	0	0	2	2	0	0	0	0	4	Bad	0	Low	1	0	0	1	2	Good	1
Pinyinyi	Adult	Female	Not attended school	Christian	Married	Pastoralist	0	0	2	2	0	0	0	0	4	Bad	0	Low	1	0	0	0	1	Bad	0
Pinyinyi	Youth	Female	Secondary	Christian	Married	Agropastoral	0	1	2	2	0	0	0	1	6	Good	1	Low	1	0	0	0	1	Bad	0
Loliondo	Adult	Male	Primary	Christian	Married	Agropastoral	0	0	2	2	0	0	0	0	4	Bad	0	Good	1	0	0	1	2	Good	1
Pinyinyi	Adult	Male	Primary	Christian	Married	Pastoralist	0	0	2	2	0	0	0	1	5	Good	1	Low	1	0	0	0	1	Bad	0
Pinyinyi	Adult	Male	Did not completed primary school	Christian	Married	Pastoralist	0	0	2	2	0	1	0	1	6	Good	1	Low	0	0	0	0	0	Bad	0
Pinyinyi	Adult	Male	Primary	Christian	Married	Pastoralist	0	0	2	2	0	0	0	1	5	Good	1	Good	1	0	0	0	1	Bad	0
Pinyinyi	Adult	Male	Primary	Christian	Married	Pastoralist	0	0	2	2	0	0	0	1	5	Good	1	Low	0	0	0	0	0	Bad	0
Sale	Youth	Female	Did not completed primary school	Christian	Single	Agropastoral	0	0	2	2	0	0	0	1	5	Good	1	Low	1	0	0	0	1	Bad	0
Sale	Adult	Male	Primary	Christian	Married	Agropastoral	0	0	2	2	1	0	0	0	5	Good	1	Good	1	0	0	0	1	Bad	0
Sale	Adult	Male	Secondary	Christian	Married	Agropastoral	0	0	2	2	1	0	0	1	6	Good	1	Good	1	0	0	0	1	Bad	0
Loliondo	Youth	Male	Secondary	Christian	Married	Pastoralist	0	0	2	2	0	1	0	0	5	Good	1	Low	1	0	0	0	1	Bad	0
Loliondo	Youth	Male	Not attended school	Traditional	Married	Pastoralist	0	0	2	2	0	0	0	0	4	Bad	0	Low	1	0	0	1	2	Good	1
Malambo	Youth	Male	Not attended school	Traditional	Single	Pastoralist	0	0	2	2	0	0	0	0	4	Bad	0	Low	0	0	0	0	0	Bad	0
Malambo	Adult	Female	Not attended school	Christian	Married	Pastoralist	0	0	2	2	0	0	0	1	5	Good	1	Low	0	0	0	0	0	Bad	0
Loliondo	Adult	Female	Not attended school	Traditional	Married	Agropastoral	0	0	2	2	0	0	0	0	4	Bad	0	Low	0	0	0	1	1	Bad	0
Loliondo	Youth	Male	Not attended school	Christian	Married	Agropastoral	0	0	2	2	0	1	0	1	6	Good	1	Low	1	0	0	0	1	Bad	0
Loliondo	Adult	Male	Primary	Christian	Married	Agropastoral	0	0	2	2	0	0	0	0	4	Bad	0	Low	1	0	0	0	1	Bad	0
Loliondo	Adult	Male	Primary	Christian	Married	Agropastoral	0	0	2	2	0	1	0	0	5	Good	1	Low	1	0	0	0	1	Bad	0
Loliondo	Adult	Female	Not attended school	Traditional	Married	Agropastoral	0	0	2	2	0	0	0	0	4	Bad	0	Low	0	0	0	0	0	Bad	0
Loliondo	Adult	Male	Not attended school	Christian	Married	Pastoralist	0	0	2	2	0	1	1	0	6	Good	1	Low	1	1	1	1	4	Good	1
Sale	Adult	Female	Did not completed primary school	Christian	Married	Agropastoral	0	1	2	2	1	0	0	1	7	Good	1	Low	0	0	0	0	0	Bad	0
Loliondo	Adult	Male	Primary	Christian	Married	Agropastoral	0	0	2	2	0	0	0	0	4	Bad	0	Low	1	0	0	0	1	Bad	0
Loliondo	Youth	Female	Not attended school	Traditional	Married	Pastoralist	0	0	2	2	0	0	0	0	4	Bad	0	Low	1	0	0	0	1	Bad	0
Loliondo	Adult	Female	Not attended school	Christian	Married	Pastoralist	0	0	2	2	0	0	0	0	4	Bad	0	Low	1	0	0	1	2	Good	1
Loliondo	Youth	Female	Primary	Christian	Single	Agropastoral	0	0	2	2	0	1	0	0	5	Good	1	Low	0	0	0	1	1	Bad	0
Loliondo	Youth	Male	Not attended school	Christian	Married	Pastoralist	0	0	2	2	0	1	0	0	5	Good	1	Low	0	0	0	1	1	Bad	0
Loliondo	Youth	Male	Primary	Christian	Married	Pastoralist	0	0	2	2	0	1	0	0	5	Good	1	Low	0	0	0	0	0	Bad	0
Loliondo	Adult	Male	Not attended school	Christian	Married	Pastoralist	0	0	2	2	0	1	0	0	5	Good	1	Low	0	0	0	1	1	Bad	0
Loliondo	Adult	Female	Not attended school	Christian	Married	Pastoralist	0	0	2	2	0	1	0	1	6	Good	1	Low	0	0	0	1	1	Bad	0
Loliondo	Adult	Male	College	Christian	Married	Agropastoral	0	0	2	2	0	0	0	0	4	Bad	0	Good	0	0	0	1	1	Bad	0
Loliondo	Adult	Male	Secondary	Christian	Married	Agropastoral	0	0	2	2	0	1	0	1	6	Good	1	Good	1	0	0	1	2	Good	1
Loliondo	Adult	Male	Did not completed primary school	Christian	Married	Pastoralist	0	0	2	2	0	1	1	0	6	Good	1	Good	1	0	1	1	3	Good	1
Loliondo	Youth	Male	Secondary	Christian	Married	Agropastoral	0	0	2	2	0	1	0	0	5	Good	1	Low	0	0	0	1	1	Bad	0
Loliondo	Adult	Male	Secondary	Christian	Married	Agropastoral	0	0	2	2	0	1	0	0	5	Good	1	Low	1	1	0	0	2	Good	1
Loliondo	Youth	Male	Primary	Christian	Married	Pastoralist	0	0	2	2	0	1	0	0	5	Good	1	Good	1	0	0	1	2	Good	1
Loliondo	Youth	Male	Not attended school	Traditional	Married	Pastoralist	0	0	2	2	0	1	0	1	6	Good	1	Low	1	0	0	1	2	Good	1
Loliondo	Adult	Female	Not attended school	Traditional	Married	Pastoralist	0	0	2	2	0	1	0	0	5	Good	1	Low	1	0	0	0	1	Bad	0
Malambo	Adult	Female	Primary	Christian	Married	Pastoralist	0	0	2	2	0	1	0	0	5	Good	1	Low	0	0	0	0	0	Bad	0
Loliondo	Youth	Female	Not attended school	Traditional	Married	Agropastoral	0	0	2	2	0	0	0	0	4	Bad	0	Low	0	0	0	1	1	Bad	0
Loliondo	Youth	Male	Primary	Christian	Married	Agropastoral	0	0	2	2	0	1	0	0	5	Good	1	Low	1	0	0	0	1	Bad	0
Loliondo	Youth	Female	Primary	Christian	Married	Pastoralist	0	0	2	2	0	1	0	1	6	Good	1	Low	1	0	0	1	2	Good	1
Loliondo	Adult	Male	Primary	Christian	Married	Agropastoral	0	0	2	2	0	1	0	0	5	Good	1	Low	1	0	0	1	2	Good	1
Sale	Youth	Male	Did not completed primary school	Christian	Married	Agropastoral	0	0	2	2	1	1	0	0	6	Good	1	Low	0	0	0	0	0	Bad	0
Sale	Youth	Female	Did not completed primary school	Christian	Married	Agropastoral	0	0	2	2	1	0	0	0	5	Good	1	Low	1	0	0	0	1	Bad	0
Sale	Youth	Male	Not attended school	Traditional	Single	Agropastoral	0	0	2	2	1	0	0	0	5	Good	1	Low	0	0	0	0	0	Bad	0
Sale	Youth	Female	Primary	Christian	Married	Agropastoral	0	0	2	2	1	1	0	0	6	Good	1	Low	0	0	0	0	0	Bad	0
Pinyinyi	Youth	Female	Primary	Christian	Single	Pastoralist	0	0	2	2	0	0	0	0	4	Bad	0	Low	1	0	0	0	1	Bad	0
Sale	Adult	Female	Primary	Traditional	Married	Agropastoral	0	0	2	2	1	1	0	0	6	Good	1	Low	0	0	0	0	0	Bad	0
Loliondo	Youth	Male	College	Christian	Married	Pastoralist	0	0	2	2	0	1	0	0	5	Good	1	Good	1	0	0	1	2	Good	1
Sale	Youth	Female	Did not completed primary school	Christian	Married	Pastoralist	0	0	2	2	1	0	0	0	5	Good	1	Low	0	0	0	0	0	Bad	0
Loliondo	Youth	Male	College	Christian	Married	Pastoralist	0	0	2	2	0	1	0	0	5	Good	1	Good	0	0	0	1	1	Bad	0
Sale	Youth	Female	Primary	Christian	Married	Agropastoral	0	0	2	2	1	0	0	0	5	Good	1	Low	0	0	0	0	0	Bad	0
Engarasero	Youth	Female	Primary	Christian	Married	Pastoralist	0	0	2	2	0	0	0	0	4	Bad	0	Low	0	0	0	0	0	Bad	0
Sale	Youth	Female	Did not completed primary school	Traditional	Married	Agropastoral	0	0	2	2	1	0	0	1	6	Good	1	Low	1	0	0	0	1	Bad	0
Sale	Adult	Male	Primary	Muslim	Married	Agropastoral	0	0	2	2	1	1	0	0	6	Good	1	Low	0	0	0	0	0	Bad	0
Sale	Adult	Male	Did not completed primary school	Muslim	Married	Agropastoral	0	0	2	2	1	0	0	0	5	Good	1	Low	0	1	1	0	2	Good	1
Malambo	Youth	Male	Not attended school	Christian	Married	Pastoralist	0	0	2	2	1	0	0	0	5	Good	1	Low	0	0	0	0	0	Bad	0
Loliondo	Youth	Male	Secondary	Christian	Married	Pastoralist	0	0	2	2	0	1	0	0	5	Good	1	Low	1	0	0	1	2	Good	1
Sale	Youth	Female	Did not completed primary school	Christian	Single	Agropastoral	0	1	2	2	0	0	0	0	5	Good	1	Low	0	0	0	0	0	Bad	0
Sale	Adult	Male	Not attended school	Traditional	Married	Agropastoral	0	0	2	2	1	1	0	0	6	Good	1	Low	0	0	0	1	1	Bad	0
Sale	Adult	Male	Primary	Traditional	Married	Agropastoral	0	0	2	2	1	0	0	0	5	Good	1	Low	0	1	0	0	1	Bad	0
Loliondo	Youth	Female	Primary	Christian	Married	Pastoralist	0	0	2	2	0	1	0	0	5	Good	1	Low	0	0	0	1	1	Bad	0
Loliondo	Adult	Male	Primary	Christian	Married	Pastoralist	0	0	2	2	0	1	0	0	5	Good	1	Good	1	0	0	1	2	Good	1
Loliondo	Adult	Male	Secondary	Christian	Married	Pastoralist	0	0	2	2	0	0	0	0	4	Bad	0	Good	0	0	0	1	1	Bad	0
Loliondo	Youth	Male	Secondary	Christian	Married	Pastoralist	0	0	2	2	0	1	0	0	5	Good	1	Low	1	0	0	1	2	Good	1
Pinyinyi	Youth	Male	Secondary	Christian	Married	Pastoralist	0	1	2	2	0	0	0	1	6	Good	1	Low	1	1	0	1	3	Good	1
Sale	Youth	Male	Did not completed primary school	Traditional	Married	Agropastoral	0	0	2	2	1	1	0	0	6	Good	1	Low	0	1	0	0	1	Bad	0
Sale	Youth	Male	Primary	Traditional	Single	Agropastoral	0	0	2	2	1	1	0	0	6	Good	1	Low	0	0	0	0	0	Bad	0
Sale	Youth	Male	Secondary	Christian	Married	Pastoralist	0	0	2	2	0	0	0	0	4	Bad	0	Low	0	0	0	0	0	Bad	0
Sale	Youth	Male	Secondary	Christian	Married	Pastoralist	0	0	2	2	0	0	0	0	4	Bad	0	Low	0	0	0	0	0	Bad	0
Loliondo	Elderly	Male	Not attended school	Christian	Married	Pastoralist	0	0	2	2	0	1	0	0	5	Good	1	Low	0	0	0	1	1	Bad	0
Loliondo	Adult	Female	Not attended school	Christian	Married	Pastoralist	1	1	2	2	0	0	0	0	6	Good	1	Low	0	0	0	1	1	Bad	0
Sale	Adult	Female	Primary	Christian	Married	Agropastoral	1	1	2	2	1	0	0	1	8	Good	1	Low	1	0	0	0	1	Bad	0
Sale	Youth	Male	Did not completed primary school	Traditional	Married	Agropastoral	1	0	2	2	1	0	0	0	6	Good	1	Low	1	1	0	0	2	Good	1
Sale	Adult	Female	Primary	Christian	Married	Agropastoral	1	1	2	2	1	0	0	1	8	Good	1	Low	1	0	0	0	1	Bad	0
Malambo	Youth	Male	College	Christian	Married	Agropastoral	1	1	2	2	0	1	1	1	9	Good	1	Good	1	0	0	0	1	Bad	0
Malambo	Youth	Male	College	Christian	Married	Pastoralist	1	1	2	2	0	0	0	1	7	Good	1	Good	0	0	0	0	0	Bad	0
Loliondo	Youth	Male	Secondary	Christian	Married	Pastoralist	1	0	2	2	0	1	0	0	6	Good	1	Low	1	0	0	0	1	Bad	0
Loliondo	Youth	Male	Secondary	Christian	Married	Pastoralist	1	0	2	2	0	1	0	0	6	Good	1	Low	1	0	0	0	1	Bad	0
Loliondo	Youth	Female	College	Christian	Married	Agropastoral	1	1	2	2	0	0	0	1	7	Good	1	Good	1	0	0	0	1	Bad	0
Loliondo	Youth	Male	College	Christian	Married	Agropastoral	1	1	2	2	0	1	0	1	8	Good	1	Good	0	0	0	1	1	Bad	0
Pinyinyi	Elderly	Male	Secondary	Christian	Married	Pastoralist	1	0	2	2	1	1	0	1	8	Good	1	Low	1	1	1	0	3	Good	1
Loliondo	Adult	Male	Secondary	Christian	Married	Agropastoral	1	1	2	2	0	0	0	1	7	Good	1	Good	1	0	0	1	2	Good	1
Loliondo	Youth	Female	Not attended school	Christian	Married	Pastoralist	1	1	2	2	0	0	0	0	6	Good	1	Low	1	0	0	1	2	Good	1
Loliondo	Adult	Male	Not attended school	Christian	Married	Pastoralist	1	0	2	2	0	1	0	0	6	Good	1	Low	1	0	0	1	2	Good	1
Loliondo	Youth	Male	Primary	Christian	Married	Agropastoral	1	1	2	2	0	1	0	1	8	Good	1	Low	1	0	0	1	2	Good	1

## Sheet: Mosq. knowl
score1	score2	Score3	score4	score5	score6	score7	score8	Total score_Mosquito	Knowledge	Ward	Age	Gender	Education level	Religion	Marital	Occupation
1	1	1	1	0	0	1	1	6	0	Sale	Adult	Male	Secondary	Christian	Married	Agropastoral
1	1	1	1	0	0	1	1	6	0	Sale	Adult	Male	Primary	Christian	Married	Agropastoral
1	1	1	1	0	0	1	1	6	0	Loliondo	Adult	Male	Not attended school	Christian	Married	Pastoralist
1	1	1	1	0	0	1	1	6	0	Pinyinyi	Adult	Female	Not attended school	Christian	Married	Pastoralist
1	1	1	1	0	0	1	1	6	0	Pinyinyi	Adult	Female	Not attended school	Christian	Married	Pastoralist
1	1	1	1	0	0	1	1	6	0	Loliondo	Youth	Male	Secondary	Christian	Married	Pastoralist
1	1	1	1	0	0	0	1	5	0	Pinyinyi	Adult	Male	Not attended school	Christian	Married	Pastoralist
1	1	0	0	0	0	1	1	4	0	Loliondo	Elderly	Male	Not attended school	Christian	Married	Pastoralist
1	1	0	1	0	0	1	1	5	0	Malambo	Youth	Male	College	Christian	Married	Pastoralist
1	1	1	1	0	0	1	1	6	0	Pinyinyi	Youth	Male	Primary	Christian	Single	Agropastoral
1	1	1	1	0	0	1	1	6	0	Engarasero	Adult	Female	Not attended school	Traditional	Married	Pastoralist
1	1	1	1	0	0	1	1	6	0	Engarasero	Youth	Female	Not attended school	Traditional	Married	Pastoralist
1	1	1	1	1	1	1	1	8	1	Pinyinyi	Adult	Male	Primary	Christian	Married	Pastoralist
1	0	1	1	1	1	1	1	7	0	Loliondo	Adult	Male	Did not completed primary school	Christian	Married	Pastoralist
1	1	0	1	0	0	1	1	5	0	Malambo	Adult	Male	Not attended school	Christian	Married	Pastoralist
1	1	1	1	1	0	1	1	7	0	Sale	Youth	Male	Did not completed primary school	Traditional	Married	Agropastoral
1	1	1	1	1	1	1	1	8	1	Pinyinyi	Adult	Male	Primary	Christian	Married	Pastoralist
1	1	1	1	0	1	1	1	7	0	Malambo	Adult	Male	Primary	Christian	Married	Pastoralist
1	1	1	1	1	0	1	1	7	0	Pinyinyi	Adult	Female	Not attended school	Christian	Married	Pastoralist
1	1	0	1	0	0	1	1	5	0	Pinyinyi	Youth	Female	Not attended school	Christian	Married	Agropastoral
1	1	0	1	0	0	0	1	4	0	Loliondo	Adult	Female	Not attended school	Christian	Single	Agropastoral
1	1	1	0	0	0	0	1	4	0	Sale	Adult	Female	Primary	Traditional	Married	Agropastoral
1	1	1	0	0	0	0	0	3	0	Engarasero	Youth	Male	Primary	Christian	Married	Pastoralist
1	1	1	1	0	0	1	1	6	0	Loliondo	Adult	Male	Secondary	Christian	Married	Pastoralist
1	1	1	0	0	0	1	1	5	0	Sale	Adult	Male	Did not completed primary school	Traditional	Married	Agropastoral
1	0	1	1	1	1	1	1	7	0	Loliondo	Adult	Male	Not attended school	Christian	Married	Pastoralist
1	0	0	1	0	0	1	1	4	0	Loliondo	Youth	Male	Secondary	Christian	Married	Agropastoral
1	1	1	1	0	0	1	1	6	0	Loliondo	Adult	Male	College	Christian	Married	Agropastoral
1	1	1	0	0	0	1	1	5	0	Pinyinyi	Adult	Male	Primary	Christian	Married	Pastoralist
1	1	1	1	0	0	0	1	5	0	Engarasero	Adult	Female	Not attended school	Traditional	Married	Pastoralist
1	1	0	1	0	0	1	1	5	0	Sale	Adult	Female	Not attended school	Traditional	Married	Pastoralist
1	1	1	1	0	0	1	1	6	0	Sale	Youth	Male	Not attended school	Traditional	Single	Agropastoral
1	1	1	0	0	0	0	0	3	0	Loliondo	Adult	Female	Not attended school	Traditional	Married	Pastoralist
1	1	1	1	0	0	0	0	4	0	Sale	Adult	Male	Primary	Christian	Married	Agropastoral
1	1	1	1	1	0	1	1	7	0	Engarasero	Adult	Male	Primary	Christian	Married	Pastoralist
1	1	1	1	0	0	1	1	6	0	Sale	Youth	Female	Did not completed primary school	Christian	Single	Agropastoral
1	1	1	1	0	0	1	1	6	0	Pinyinyi	Youth	Female	Not attended school	Christian	Married	Pastoralist
1	1	1	1	0	0	1	1	6	0	Engarasero	Youth	Male	Secondary	Christian	Single	Agropastoral
1	0	1	1	0	0	1	1	5	0	Loliondo	Youth	Male	College	Christian	Single	Pastoralist
1	1	1	1	0	0	1	1	6	0	Loliondo	Elderly	Male	Not attended school	Traditional	Married	Pastoralist
1	0	1	1	0	1	1	1	6	0	Loliondo	Youth	Male	Primary	Christian	Married	Agropastoral
1	1	0	1	0	0	1	1	5	0	Malambo	Adult	Male	Did not completed primary school	Traditional	Married	Pastoralist
1	1	0	1	0	0	1	1	5	0	Loliondo	Youth	Male	College	Christian	Married	Pastoralist
1	1	1	1	0	0	1	1	6	0	Sale	Youth	Female	Did not completed primary school	Christian	Married	Agropastoral
1	1	1	1	0	0	1	1	6	0	Engarasero	Youth	Female	Primary	Christian	Married	Pastoralist
1	1	0	1	0	0	1	1	5	0	Engarasero	Youth	Male	Not attended school	Traditional	Married	Pastoralist
1	1	1	0	0	0	0	0	3	0	Sale	Youth	Male	Did not completed primary school	Traditional	Married	Agropastoral
1	1	1	1	0	0	1	1	6	0	Sale	Adult	Male	Did not completed primary school	Traditional	Married	Agropastoral
1	1	1	1	0	0	1	1	6	0	Pinyinyi	Adult	Male	Primary	Christian	Married	Agropastoral
1	1	1	1	0	0	1	1	6	0	Sale	Youth	Male	Primary	Muslim	Single	Agropastoral
1	0	0	0	0	0	1	1	3	0	Loliondo	Youth	Male	Not attended school	Christian	Married	Pastoralist
1	0	1	1	1	1	1	1	7	0	Loliondo	Adult	Male	Secondary	Christian	Married	Agropastoral
1	1	1	0	0	0	1	1	5	0	Pinyinyi	Youth	Male	Secondary	Christian	Married	Pastoralist
1	1	1	1	0	1	1	1	7	0	Sale	Adult	Male	Primary	Muslim	Married	Agropastoral
1	1	1	1	0	0	1	1	6	0	Malambo	Youth	Male	Did not completed primary school	Christian	Married	Pastoralist
1	1	1	1	1	0	1	1	7	0	Sale	Adult	Female	Primary	Muslim	Married	Agropastoral
1	1	1	1	0	0	1	1	6	0	Sale	Youth	Male	Not attended school	Traditional	Single	Agropastoral
1	1	1	1	0	0	1	1	6	0	Pinyinyi	Adult	Male	Primary	Christian	Married	Agropastoral
1	1	0	0	0	0	1	1	4	0	Malambo	Adult	Female	Primary	Christian	Married	Pastoralist
1	1	1	1	0	0	1	1	6	0	Sale	Adult	Male	Primary	Christian	Married	Agropastoral
1	1	1	1	1	0	1	1	7	0	Pinyinyi	Adult	Female	Not attended school	Christian	Married	Pastoralist
1	1	1	1	0	1	1	1	7	0	Sale	Adult	Male	Primary	Christian	Married	Agropastoral
1	1	0	1	1	0	1	1	6	0	Engarasero	Adult	Male	Primary	Christian	Married	Pastoralist
1	1	1	1	1	1	1	1	8	0	Malambo	Youth	Male	College	Christian	Married	Agropastoral
1	1	1	0	0	0	1	1	5	0	Malambo	Youth	Male	Primary	Christian	Married	Pastoralist
1	1	1	0	0	0	1	1	5	0	Pinyinyi	Youth	Male	Primary	Christian	Married	Pastoralist
1	1	0	1	0	0	1	1	5	0	Engarasero	Youth	Female	Primary	Traditional	Married	Pastoralist
1	1	1	1	0	0	1	1	6	0	Sale	Adult	Male	Did not completed primary school	Traditional	Married	Agropastoral
1	1	1	1	0	0	1	1	6	0	Sale	Adult	Male	Not attended school	Christian	Married	Agropastoral
1	1	1	1	0	0	1	1	6	0	Loliondo	Adult	Female	Primary	Christian	Married	Agropastoral
1	0	1	1	1	1	1	1	7	0	Loliondo	Adult	Male	Secondary	Christian	Married	Agropastoral
1	1	1	1	0	0	1	1	6	0	Loliondo	Adult	Male	Not attended school	Christian	Married	Pastoralist
0	0	0	1	0	0	1	0	2	0	Malambo	Youth	Male	Not attended school	Traditional	Single	Pastoralist
1	1	1	1	0	0	0	1	5	0	Sale	Youth	Female	Primary	Christian	Married	Agropastoral
1	1	1	1	0	0	1	1	6	0	Malambo	Adult	Male	Did not completed primary school	Traditional	Married	Pastoralist
1	0	0	0	0	0	1	1	3	0	Loliondo	Youth	Male	Not attended school	Christian	Married	Pastoralist
1	1	0	0	0	0	1	1	4	0	Loliondo	Youth	Female	Not attended school	Christian	Married	Pastoralist
1	1	1	1	0	0	1	1	6	0	Engarasero	Youth	Female	Primary	Christian	Married	Pastoralist
1	1	0	1	0	0	1	1	5	0	Loliondo	Youth	Female	Primary	Christian	Married	Pastoralist
1	0	1	1	0	0	1	1	5	0	Loliondo	Adult	Female	Not attended school	Traditional	Married	Agropastoral
1	1	1	1	0	0	1	1	6	0	Sale	Youth	Male	Not attended school	Muslim	Married	Agropastoral
0	0	0	0	0	0	1	1	2	0	Malambo	Adult	Male	Not attended school	Traditional	Married	Pastoralist
1	1	1	1	1	1	1	1	8	1	Loliondo	Adult	Male	Secondary	Christian	Married	Pastoralist
1	1	1	1	0	0	1	1	6	0	Malambo	Youth	Female	Primary	Christian	Married	Pastoralist
1	1	1	1	0	1	1	1	7	0	Loliondo	Adult	Male	Primary	Christian	Married	Agropastoral
1	1	1	1	0	0	1	1	6	0	Malambo	Adult	Female	Primary	Christian	Married	Pastoralist
1	1	1	1	1	1	1	1	8	1	Sale	Adult	Male	Primary	Traditional	Married	Agropastoral
1	1	1	1	0	0	1	1	6	0	Loliondo	Youth	Female	Not attended school	Traditional	Married	Pastoralist
1	1	1	1	0	0	1	1	6	0	Sale	Youth	Male	Primary	Traditional	Married	Agropastoral
1	1	1	1	0	0	1	1	6	0	Loliondo	Elderly	Female	Not attended school	Christian	Married	Agropastoral
1	1	0	1	2	0	1	1	7	0	Loliondo	Youth	Male	Primary	Christian	Married	Pastoralist
1	1	1	1	0	0	1	1	6	0	Engarasero	Adult	Male	Primary	Christian	Married	Pastoralist
1	1	1	1	0	0	1	1	6	0	Malambo	Adult	Male	Not attended school	Traditional	Married	Pastoralist
1	1	1	1	0	0	1	1	6	0	Pinyinyi	Adult	Male	Not attended school	Christian	Married	Pastoralist
1	1	1	1	0	0	1	1	6	0	Malambo	Adult	Male	Not attended school	Christian	Married	Pastoralist
1	1	1	1	0	0	1	1	6	0	Pinyinyi	Adult	Male	Not attended school	Christian	Married	Pastoralist
1	1	1	1	0	0	1	1	6	0	Engarasero	Adult	Male	Not attended school	Traditional	Married	Pastoralist
1	1	0	1	2	1	1	1	8	1	Engarasero	Youth	Male	Primary	Christian	Single	Pastoralist
1	1	1	2	2	1	1	1	10	1	Loliondo	Youth	Male	College	Christian	Married	Agropastoral
1	1	1	1	0	0	1	1	6	0	Loliondo	Youth	Female	Not attended school	Traditional	Married	Pastoralist
1	1	1	1	0	0	1	1	6	0	Engarasero	Adult	Female	Not attended school	Traditional	Married	Pastoralist
1	1	1	1	0	0	1	1	6	0	Loliondo	Youth	Male	Primary	Christian	Married	Pastoralist
1	1	1	1	2	1	1	1	9	1	Pinyinyi	Adult	Female	Primary	Christian	Married	Pastoralist
1	1	1	1	1	1	1	1	8	1	Engarasero	Adult	Male	Secondary	Christian	Married	Pastoralist
1	1	1	1	1	1	1	1	8	1	Loliondo	Adult	Male	Primary	Christian	Married	Pastoralist
1	1	1	1	0	0	0	1	5	0	Engarasero	Youth	Female	Not attended school	Traditional	Married	Pastoralist
1	1	1	1	0	0	1	0	5	0	Loliondo	Youth	Male	Secondary	Christian	Married	Pastoralist
1	1	0	1	0	0	1	1	5	0	Sale	Elderly	Female	Not attended school	Traditional	Married	Agropastoral
1	1	0	1	0	1	0	1	5	0	Malambo	Adult	Male	Did not completed primary school	Christian	Married	Pastoralist
1	1	1	1	0	1	1	1	7	0	Pinyinyi	Elderly	Male	Primary	Christian	Married	Pastoralist
1	1	1	1	0	0	1	1	6	0	Loliondo	Youth	Female	Not attended school	Traditional	Married	Agropastoral
1	1	1	1	0	0	2	1	8	1	Malambo	Youth	Female	Secondary	Christian	Married	Pastoralist
1	1	1	1	1	0	1	1	7	0	Sale	Youth	Female	Primary	Christian	Married	Agropastoral
1	1	1	1	1	1	1	1	8	1	Malambo	Youth	Female	Not attended school	Christian	Married	Agropastoral
1	1	1	1	0	0	1	1	6	0	Loliondo	Adult	Male	Primary	Christian	Married	Pastoralist
1	0	1	1	0	1	1	1	6	0	Loliondo	Youth	Male	Not attended school	Traditional	Married	Pastoralist
1	1	1	1	1	1	1	1	8	1	Sale	Youth	Male	Primary	Traditional	Single	Agropastoral
1	1	1	1	1	0	1	1	7	0	Pinyinyi	Youth	Female	Secondary	Christian	Married	Agropastoral
1	1	1	1	0	0	1	1	6	0	Sale	Adult	Male	Not attended school	Traditional	Married	Agropastoral
1	1	1	1	0	0	1	1	6	0	Pinyinyi	Adult	Male	Did not completed primary school	Christian	Married	Pastoralist
1	1	1	0	0	0	0	0	3	0	Pinyinyi	Elderly	Male	Primary	Christian	Married	Pastoralist
1	1	1	0	0	0	0	1	4	0	Loliondo	Adult	Male	Not attended school	Christian	Married	Pastoralist
1	1	1	1	0	1	1	1	7	0	Malambo	Adult	Female	Primary	Christian	Married	Pastoralist
1	1	1	1	0	1	1	1	7	0	Pinyinyi	Adult	Female	Not attended school	Christian	Married	Agropastoral
1	1	1	1	1	0	1	1	7	0	Malambo	Youth	Male	Not attended school	Christian	Married	Pastoralist
1	0	0	0	0	0	1	1	3	0	Loliondo	Adult	Female	Not attended school	Traditional	Married	Pastoralist
1	1	1	1	0	0	2	1	8	1	Engarasero	Youth	Male	Secondary	Christian	Married	Pastoralist
1	1	1	1	0	0	1	1	6	0	Sale	Adult	Male	Primary	Traditional	Married	Agropastoral
1	1	1	1	1	1	2	1	8	1	Loliondo	Youth	Male	College	Christian	Married	Pastoralist
1	1	1	1	0	0	0	1	5	0	Loliondo	Adult	Male	Not attended school	Christian	Married	Pastoralist
1	1	1	1	0	0	1	1	6	0	Loliondo	Adult	Male	Primary	Christian	Married	Agropastoral
1	1	1	1	0	0	1	1	6	0	Loliondo	Youth	Female	Primary	Christian	Married	Agropastoral
1	1	1	1	1	0	2	1	8	1	Loliondo	Adult	Male	Secondary	Christian	Married	Pastoralist
1	1	1	1	1	1	1	1	9	1	Loliondo	Youth	Female	Secondary	Christian	Single	Pastoralist
1	1	1	0	0	0	0	0	3	0	Sale	Adult	Male	Primary	Christian	Married	Agropastoral
1	1	1	1	0	0	1	1	6	0	Loliondo	Youth	Male	Not attended school	Traditional	Married	Pastoralist
1	1	1	1	0	0	1	1	6	0	Sale	Adult	Male	Primary	Muslim	Married	Agropastoral
1	1	1	1	1	1	1	1	8	1	Sale	Youth	Male	Secondary	Christian	Married	Pastoralist
1	1	1	1	0	0	1	1	6	0	Sale	Adult	Male	Not attended school	Traditional	Married	Agropastoral
1	1	1	0	0	0	1	1	5	0	Sale	Youth	Female	Secondary	Christian	Married	Agropastoral
1	1	1	1	1	1	1	1	8	1	Sale	Adult	Female	Did not completed primary school	Traditional	Married	Agropastoral
1	1	1	1	0	0	1	1	6	0	Loliondo	Youth	Female	Not attended school	Christian	Married	Pastoralist
1	1	1	1	0	1	1	1	7	0	Sale	Adult	Female	Not attended school	Traditional	Married	Agropastoral
1	1	0	1	0	0	1	1	5	0	Malambo	Youth	Male	Not attended school	Christian	Married	Pastoralist
1	1	1	1	0	0	1	1	6	0	Sale	Adult	Male	Primary	Traditional	Married	Agropastoral
1	1	1	1	1	1	1	1	8	0	Loliondo	Youth	Male	Secondary	Christian	Married	Agropastoral
1	1	1	1	1	0	1	1	7	0	Malambo	Adult	Female	Primary	Christian	Married	Pastoralist
1	1	1	1	0	0	1	1	6	0	Engarasero	Adult	Female	Not attended school	Traditional	Married	Pastoralist
1	1	1	1	1	1	1	1	8	1	Loliondo	Youth	Male	Secondary	Christian	Married	Pastoralist
1	1	1	1	0	0	1	1	6	0	Malambo	Adult	Male	Not attended school	Traditional	Married	Pastoralist
1	1	1	1	0	0	1	1	6	0	Sale	Adult	Female	Not attended school	Christian	Married	Agropastoral
1	1	1	1	1	1	1	1	8	1	Malambo	Youth	Female	Primary	Christian	Married	Pastoralist
1	1	1	1	0	0	1	1	6	0	Loliondo	Youth	Male	Primary	Christian	Married	Agropastoral
1	1	1	1	0	0	1	1	6	0	Loliondo	Adult	Female	Primary	Christian	Married	Agropastoral
1	1	1	1	0	0	1	1	6	0	Loliondo	Youth	Female	Not attended school	Christian	Married	Pastoralist
1	1	1	0	0	0	0	0	3	0	Malambo	Youth	Male	Primary	Christian	Married	Pastoralist
1	1	1	1	0	0	1	1	6	0	Pinyinyi	Adult	Male	Not attended school	Traditional	Married	Agropastoral
1	1	0	1	0	0	1	1	5	0	Malambo	Adult	Male	Not attended school	Christian	Married	Pastoralist
1	1	1	1	1	1	2	1	9	1	Loliondo	Adult	Male	Secondary	Christian	Married	Pastoralist
1	1	0	1	0	0	1	1	5	0	Malambo	Adult	Male	Not attended school	Traditional	Married	Pastoralist
1	1	1	1	0	0	1	1	6	0	Engarasero	Youth	Male	Primary	Christian	Married	Pastoralist
1	1	1	1	0	1	1	1	7	0	Sale	Youth	Male	Not attended school	Muslim	Married	Agropastoral
1	1	1	1	0	1	1	1	7	0	Malambo	Adult	Male	Primary	Christian	Married	Pastoralist
1	1	1	0	0	0	1	1	5	0	Sale	Adult	Male	Primary	Traditional	Married	Agropastoral
1	1	1	1	1	1	1	1	8	1	Loliondo	Adult	Male	Primary	Christian	Married	Agropastoral
1	1	1	1	1	1	1	1	8	1	Sale	Youth	Male	Did not completed primary school	Traditional	Married	Agropastoral
1	1	1	1	0	0	1	1	6	0	Sale	Youth	Female	Did not completed primary school	Traditional	Married	Agropastoral
1	1	1	1	0	0	1	1	6	0	Sale	Youth	Male	Did not completed primary school	Muslim	Married	Agropastoral
1	1	1	0	0	0	1	1	5	0	Loliondo	Adult	Male	Primary	Christian	Single	Pastoralist
1	0	0	1	2	1	1	1	7	0	Loliondo	Adult	Male	Primary	Christian	Married	Agropastoral
1	1	1	1	0	0	1	1	6	0	Pinyinyi	Adult	Male	Primary	Christian	Married	Pastoralist
1	1	1	1	0	0	1	1	6	0	Sale	Adult	Male	Not attended school	Traditional	Married	Agropastoral
1	1	1	1	0	0	1	1	6	0	Malambo	Youth	Female	Not attended school	Christian	Married	Pastoralist
1	1	0	1	0	0	1	1	5	0	Malambo	Adult	Female	Not attended school	Christian	Married	Pastoralist
1	0	1	1	0	0	1	1	5	0	Sale	Adult	Female	Did not completed primary school	Christian	Married	Pastoralist
1	1	1	1	0	1	1	1	7	0	Sale	Adult	Male	Not attended school	Traditional	Married	Agropastoral
1	0	1	1	1	1	1	1	7	0	Loliondo	Adult	Female	Not attended school	Christian	Married	Pastoralist
1	1	0	1	0	1	1	1	6	0	Pinyinyi	Adult	Female	Not attended school	Christian	Married	Agropastoral
1	1	1	1	0	0	1	1	6	0	Loliondo	Youth	Female	Primary	Christian	Married	Agropastoral
1	1	1	1	1	1	1	1	8	1	Engarasero	Youth	Male	Secondary	Traditional	Married	Pastoralist
1	1	1	1	1	1	1	1	8	1	Malambo	Youth	Male	Primary	Christian	Married	Pastoralist
1	1	1	0	0	0	0	0	3	0	Loliondo	Adult	Male	Not attended school	Christian	Married	Pastoralist
1	1	1	1	1	0	1	1	8	1	Engarasero	Adult	Male	Primary	Traditional	Married	Pastoralist
1	1	1	1	0	0	0	1	5	0	Engarasero	Adult	Male	Not attended school	Traditional	Married	Pastoralist
1	1	1	1	1	0	1	1	7	0	Loliondo	Youth	Female	Not attended school	Traditional	Married	Agropastoral
1	1	1	1	0	0	1	1	6	0	Sale	Elderly	Male	Not attended school	Traditional	Married	Agropastoral
1	0	1	1	1	1	1	1	7	0	Loliondo	Adult	Male	Not attended school	Christian	Married	Pastoralist
1	1	1	1	0	0	0	1	5	0	Pinyinyi	Adult	Male	Primary	Christian	Married	Pastoralist
1	1	0	1	0	0	0	1	4	0	Loliondo	Youth	Female	Not attended school	Christian	Married	Pastoralist
1	1	1	1	1	1	1	1	8	1	Engarasero	Youth	Female	Secondary	Christian	Married	Pastoralist
1	0	1	1	1	1	1	1	8	1	Loliondo	Adult	Male	College	Christian	Married	Agropastoral
1	1	0	1	0	0	1	1	5	0	Malambo	Youth	Female	Primary	Christian	Married	Pastoralist
1	1	1	1	0	0	1	1	6	0	Engarasero	Adult	Male	Primary	Christian	Married	Pastoralist
1	1	1	1	1	1	1	1	8	1	Sale	Adult	Male	Did not completed primary school	Muslim	Married	Agropastoral
1	1	0	1	0	0	1	1	5	0	Sale	Elderly	Female	Not attended school	Traditional	Married	Agropastoral
1	1	1	1	0	0	1	1	6	0	Pinyinyi	Adult	Female	Not attended school	Christian	Married	Pastoralist
1	1	1	1	0	0	1	1	6	0	Engarasero	Adult	Male	Secondary	Christian	Married	Pastoralist
1	0	1	1	0	0	1	1	5	0	Loliondo	Adult	Male	Secondary	Christian	Married	Agropastoral
1	1	1	1	0	0	1	1	6	0	Loliondo	Adult	Female	Not attended school	Traditional	Married	Pastoralist
1	1	1	1	0	0	1	1	6	0	Loliondo	Youth	Male	Primary	Christian	Married	Agropastoral
1	1	1	1	1	1	1	1	8	1	Engarasero	Youth	Male	College	Traditional	Married	Pastoralist
1	1	1	1	1	1	1	1	8	1	Malambo	Adult	Male	Primary	Christian	Married	Pastoralist
1	1	1	1	0	0	1	1	6	0	Malambo	Adult	Female	Not attended school	Christian	Married	Pastoralist
1	1	1	1	0	0	1	1	6	0	Sale	Adult	Male	Did not completed primary school	Muslim	Married	Agropastoral
1	1	1	1	0	0	1	1	6	0	Engarasero	Youth	Female	Secondary	Christian	Married	Pastoralist
1	1	1	1	1	0	1	1	7	0	Loliondo	Youth	Male	Primary	Christian	Married	Pastoralist
1	1	1	1	0	1	2	1	8	1	Loliondo	Youth	Male	Secondary	Christian	Married	Pastoralist
1	1	0	1	0	0	0	1	4	0	Loliondo	Adult	Female	Not attended school	Christian	Single	Agropastoral
1	1	1	1	0	0	0	1	5	0	Sale	Adult	Male	Secondary	Christian	Married	Agropastoral
1	1	1	1	0	1	1	1	7	0	Engarasero	Adult	Male	Not attended school	Traditional	Married	Pastoralist
1	1	1	1	1	1	1	1	8	1	Pinyinyi	Adult	Female	Primary	Christian	Married	Pastoralist
1	0	1	1	0	0	1	1	5	0	Loliondo	Youth	Male	Not attended school	Christian	Married	Agropastoral
1	1	1	1	0	0	1	1	6	0	Engarasero	Adult	Male	Primary	Christian	Married	Pastoralist
1	1	1	1	0	0	1	1	6	0	Malambo	Adult	Male	Not attended school	Traditional	Married	Pastoralist
1	1	1	1	0	0	1	1	6	0	Malambo	Youth	Male	Primary	Christian	Single	Pastoralist
1	1	1	1	0	1	1	1	7	0	Sale	Youth	Male	Did not completed primary school	Traditional	Married	Agropastoral
1	1	1	1	0	1	1	1	7	0	Pinyinyi	Youth	Female	Primary	Christian	Single	Pastoralist
1	1	1	1	1	1	1	1	8	1	Loliondo	Youth	Male	Primary	Christian	Married	Pastoralist
1	1	1	1	0	0	1	1	6	0	Malambo	Adult	Male	Did not completed primary school	Traditional	Married	Pastoralist
1	1	1	1	3	2	1	1	11	1	Loliondo	Adult	Male	Primary	Christian	Married	Agropastoral
1	1	1	1	0	1	2	1	8	1	Loliondo	Elderly	Male	Not attended school	Christian	Married	Pastoralist
1	1	1	0	0	0	1	1	5	0	Malambo	Adult	Male	Primary	Christian	Married	Pastoralist
1	1	1	0	0	0	1	1	5	0	Sale	Adult	Male	Primary	Muslim	Married	Agropastoral
1	0	1	0	0	0	0	0	2	0	Loliondo	Adult	Female	Not attended school	Christian	Married	Agropastoral
1	1	0	0	0	0	1	1	4	0	Sale	Youth	Female	Primary	Muslim	Single	Agropastoral
1	1	1	1	1	0	1	1	7	0	Engarasero	Adult	Female	Not attended school	Traditional	Married	Pastoralist
1	1	1	1	0	0	1	1	6	0	Engarasero	Adult	Male	Not attended school	Christian	Married	Agropastoral
1	1	0	1	0	0	1	1	5	0	Loliondo	Youth	Female	Not attended school	Christian	Married	Agropastoral
1	0	1	1	0	0	1	1	5	0	Loliondo	Adult	Male	Not attended school	Christian	Married	Pastoralist
1	1	1	1	0	0	1	1	6	0	Sale	Youth	Female	Did not completed primary school	Christian	Married	Pastoralist
1	1	0	1	0	0	1	1	5	0	Engarasero	Adult	Male	Primary	Christian	Married	Pastoralist
1	1	1	1	0	0	1	1	6	0	Sale	Adult	Male	Did not completed primary school	Christian	Married	Agropastoral
1	1	1	1	0	0	1	1	6	0	Sale	Adult	Male	Primary	Muslim	Married	Agropastoral
1	1	1	1	1	1	1	1	8	1	Pinyinyi	Youth	Male	Primary	Christian	Married	Pastoralist
1	1	1	1	0	0	1	1	6	0	Sale	Adult	Female	Not attended school	Traditional	Married	Agropastoral
1	1	1	1	0	0	1	1	6	0	Pinyinyi	Adult	Male	Primary	Christian	Married	Pastoralist
1	1	0	1	0	0	1	1	5	0	Malambo	Youth	Male	Not attended school	Christian	Married	Pastoralist
1	0	0	1	0	0	1	1	4	0	Malambo	Adult	Male	Primary	Traditional	Married	Pastoralist
1	1	1	1	1	1	1	1	8	1	Loliondo	Adult	Male	Primary	Christian	Married	Agropastoral
1	0	1	1	0	0	1	1	5	0	Loliondo	Adult	Female	Not attended school	Christian	Married	Pastoralist
1	1	1	1	0	0	1	1	6	0	Loliondo	Youth	Male	Secondary	Christian	Married	Pastoralist
1	1	1	1	1	1	1	1	8	1	Loliondo	Youth	Female	Primary	Christian	Married	Agropastoral
1	1	1	1	1	1	1	1	8	1	Engarasero	Elderly	Male	Not attended school	Christian	Married	Pastoralist
1	1	1	1	1	1	1	1	8	1	Loliondo	Youth	Male	Primary	Christian	Married	Pastoralist
1	1	1	1	1	1	1	1	8	1	Engarasero	Adult	Male	Secondary	Christian	Married	Pastoralist
1	0	1	1	1	0	1	1	6	0	Loliondo	Youth	Female	Not attended school	Traditional	Married	Pastoralist
1	1	1	1	1	0	1	1	7	0	Sale	Adult	Female	Primary	Christian	Married	Pastoralist
1	1	1	1	0	1	1	1	7	0	Sale	Youth	Male	Secondary	Christian	Married	Pastoralist
1	1	1	0	0	0	1	1	5	0	Sale	Adult	Male	Primary	Traditional	Married	Agropastoral
1	1	1	1	0	0	1	1	6	0	Loliondo	Youth	Male	Secondary	Christian	Married	Pastoralist
1	1	1	1	1	1	1	1	8	1	Loliondo	Adult	Female	Not attended school	Christian	Married	Pastoralist
1	1	1	1	0	0	1	1	6	0	Sale	Adult	Male	Not attended school	Christian	Married	Agropastoral
1	1	1	1	2	1	1	1	9	1	Sale	Youth	Female	Not attended school	Traditional	Married	Agropastoral
1	1	1	1	0	0	1	1	6	0	Engarasero	Youth	Female	Secondary	Christian	Married	Pastoralist
1	1	0	1	1		1	1	6	0	Engarasero	Youth	Male	Secondary	Christian	Married	Pastoralist
1	1	1	1	1	1	1	1	8	1	Sale	Adult	Male	Primary	Traditional	Married	Agropastoral
1	1	1	1	0	0	1	1	6	0	Loliondo	Youth	Female	Primary	Christian	Married	Pastoralist
1	1	1	1	1	1	1	1	8	1	Loliondo	Youth	Male	Secondary	Christian	Married	Pastoralist
1	1	1	0	0	0	0	0	3	0	Pinyinyi	Adult	Female	Not attended school	Christian	Married	Pastoralist
1	1	1	1	0	0	1	1	6	0	Pinyinyi	Adult	Female	Not attended school	Christian	Married	Agropastoral
1	1	1	1	1	1	1	1	8	1	Pinyinyi	Youth	Male	Secondary	Christian	Married	Pastoralist
1	1	1	1	0	0	1	1	6	0	Pinyinyi	Adult	Male	Primary	Christian	Married	Pastoralist
1	1	1	1	0	1	1	1	7	0	Loliondo	Youth	Male	Primary	Christian	Married	Pastoralist
1	1	1	1	1	1	1	1	8	1	Sale	Adult	Female	Primary	Christian	Married	Pastoralist
1	1	1	1	0	0	1	1	6	0	Pinyinyi	Adult	Male	Not attended school	Christian	Married	Pastoralist
1	1	1	1	0	1	1	1	7	0	Sale	Adult	Male	Primary	Christian	Married	Agropastoral
1	1	1	1	0	1	1	1	7	0	Sale	Youth	Female	Primary	Christian	Married	Agropastoral
1	1	1	0	0	0	0	1	4	0	Engarasero	Youth	Female	Primary	Christian	Married	Pastoralist
0	0	0	1	0	1	1	1	4	0	Malambo	Adult	Female	Not attended school	Christian	Married	Pastoralist
1	1	1	1	0	1	2	1	8	1	Sale	Adult	Male	Primary	Traditional	Married	Agropastoral
1	1	1	1	0	1	2	1	8	1	Engarasero	Youth	Male	Secondary	Christian	Single	Agropastoral
1	1	1	1	0	1	1	1	7	0	Loliondo	Adult	Male	Primary	Christian	Married	Pastoralist
1	1	1	1	0	0	1	1	6	0	Loliondo	Adult	Male	Not attended school	Traditional	Married	Agropastoral
1	1	1	1	0	1	1	1	7	0	Sale	Adult	Male	Primary	Christian	Married	Agropastoral
1	1	1	1	0	0	1	1	6	0	Pinyinyi	Youth	Male	Primary	Christian	Married	Pastoralist
1	1	1	1	0	1	1	1	7	0	Engarasero	Elderly	Male	Not attended school	Traditional	Married	Pastoralist
1	1	1	1	0	0	1	1	6	0	Malambo	Youth	Female	Primary	Christian	Married	Pastoralist
1	1	1	1	1	1	1	1	8	1	Pinyinyi	Adult	Male	Primary	Christian	Married	Agropastoral
1	1	1	1	1	1	2	1	9	1	Loliondo	Adult	Male	Not attended school	Traditional	Married	Pastoralist
1	1	1	1	0	0	1	1	6	0	Loliondo	Youth	Female	Not attended school	Traditional	Married	Agropastoral
1	1	1	1	0	0	1	1	6	0	Loliondo	Youth	Male	Not attended school	Christian	Married	Pastoralist
1	1	1	1	0	0	1	1	6	0	Sale	Adult	Male	Primary	Christian	Married	Agropastoral
1	1	1	1	1	0	1	1	7	0	Sale	Adult	Male	Primary	Muslim	Married	Agropastoral
1	1	1	1	0	0	1	1	6	0	Sale	Adult	Male	Did not completed primary school	Muslim	Married	Agropastoral
1	1	1	1	1	0	1	1	7	0	Loliondo	Youth	Male	Secondary	Christian	Married	Pastoralist
1	1	1	1	0	0	1	1	6	0	Sale	Adult	Male	Primary	Traditional	Married	Pastoralist
1	1	1	0	0	0	1	0	4	0	Sale	Adult	Female	Primary	Christian	Married	Agropastoral
1	1	1	1	1	1	1	1	8	1	Pinyinyi	Youth	Male	Primary	Christian	Married	Pastoralist
1	0	1	1	1	1	1	1	7	0	Loliondo	Youth	Female	Primary	Christian	Single	Agropastoral
1	1	1	1	0	0	1	1	6	0	Sale	Youth	Male	Did not completed primary school	Muslim	Married	Agropastoral
1	1	0	0	0	0	0	0	2	0	Malambo	Adult	Male	Not attended school	Traditional	Married	Pastoralist
1	1	1	1	0	1	1	1	7	0	Sale	Adult	Male	Not attended school	Traditional	Married	Agropastoral
1	1	1	1	0	0	1	1	6	0	Sale	Adult	Female	Not attended school	Christian	Married	Agropastoral
1	1	1	1	0	0	1	1	6	0	Loliondo	Adult	Female	Primary	Christian	Married	Pastoralist
1	0	1	1	0	0	1	1	5	0	Loliondo	Adult	Female	Not attended school	Traditional	Married	Agropastoral
1	1	0	1	2	1	1	1	8	1	Loliondo	Youth	Female	Primary	Christian	Married	Pastoralist
1	1	1	1	0	0	1	1	6	0	Pinyinyi	Adult	Male	Not attended school	Christian	Married	Agropastoral
1	1	1	1	0	0	1	1	6	0	Sale	Adult	Male	Primary	Christian	Married	Agropastoral
1	1	1	1	1	1	2	1	9	1	Loliondo	Youth	Male	College	Christian	Married	Pastoralist
1	0	1	1	1	1	2	1	8	1	Loliondo	Youth	Male	Not attended school	Christian	Single	Pastoralist
1	1	1	1	0	0	1	1	6	0	Loliondo	Adult	Female	Not attended school	Christian	Married	Agropastoral
1	1	0	1	0	0	1	1	5	0	Loliondo	Youth	Male	Primary	Christian	Single	Pastoralist
1	1	1	1	0	1	1	1	7	0	Loliondo	Youth	Male	Primary	Christian	Married	Agropastoral
1	1	1	1	0	0	1	1	6	0	Malambo	Youth	Female	Primary	Christian	Married	Pastoralist
1	1	1	1	0	1	1	1	7	0	Malambo	Elderly	Male	Not attended school	Christian	Married	Pastoralist
1	1	1	1	1	0	1	1	7	0	Loliondo	Youth	Female	Primary	Christian	Married	Agropastoral
1	1	1	1	1	0	1	1	7	0	Engarasero	Adult	Male	Primary	Christian	Married	Pastoralist
1	1	1	1	2	0	1	1	8	1	Pinyinyi	Adult	Male	Primary	Christian	Married	Pastoralist
1	1	1	1	1	1	1	1	8	1	Pinyinyi	Adult	Male	Primary	Christian	Married	Pastoralist
1	1	1	1	2	1	1	1	9	1	Sale	Adult	Male	Not attended school	Traditional	Married	Agropastoral
1	1	1	1	0	0	1	1	6	0	Malambo	Youth	Male	Not attended school	Christian	Married	Pastoralist
1	1	1	1	2	1	1	1	9	1	Sale	Adult	Male	Not attended school	Traditional	Married	Agropastoral
1	0	1	1	1	0	1	1	6	0	Loliondo	Youth	Male	Primary	Christian	Married	Pastoralist
1	1	1	1	1	1	1	1	8	1	Pinyinyi	Youth	Male	Primary	Christian	Married	Pastoralist
1	1	1	1	1	1	1	1	8	1	Pinyinyi	Youth	Female	Secondary	Christian	Married	Agropastoral
1	1	1	1	0	0	1	1	6	0	Loliondo	Adult	Male	Not attended school	Christian	Married	Pastoralist
1	1	1	0	0	0	0	0	3	0	Sale	Adult	Male	Not attended school	Traditional	Married	Agropastoral
1	1	1	1	0	1	1	1	7	0	Sale	Youth	Male	Not attended school	Muslim	Married	Agropastoral
1	1	1	1	0	0	1	1	6	0	Loliondo	Adult	Male	Not attended school	Christian	Married	Pastoralist
1	1	1	1	0	0	1	1	6	0	Sale	Adult	Female	Primary	Christian	Married	Agropastoral
1	1	1	1	0	0	1	1	6	0	Pinyinyi	Elderly	Male	Secondary	Christian	Married	Pastoralist
1	1	1	1	1	1	1	1	8	1	Engarasero	Adult	Male	Not attended school	Christian	Married	Pastoralist
1	0	0	1	0	1	1	1	5	0	Loliondo	Youth	Male	Primary	Christian	Married	Pastoralist
1	1	1	1	0	1	2	1	8	1	Engarasero	Youth	Male	Secondary	Christian	Married	Pastoralist
1	1	1	1	0	0	1	1	6	0	Sale	Youth	Female	Primary	Christian	Married	Agropastoral
1	1	1	1	0	0	1	1	6	0	Loliondo	Adult	Male	Primary	Christian	Married	Pastoralist
1	1	1	1	1	1	1	1	8	1	Loliondo	Youth	Female	College	Christian	Married	Agropastoral
1	1	1	1	1	1	1	1	8	1	Malambo	Adult	Female	Not attended school	Christian	Married	Pastoralist
1	1	1	1	1	0	1	1	7	0	Sale	Adult	Male	Not attended school	Traditional	Married	Agropastoral
1	1	1	0	0	0	1	0	4	0	Pinyinyi	Youth	Female	Primary	Christian	Married	Pastoralist
1	1	1	1	0	1	1	1	7	0	Malambo	Elderly	Male	Did not completed primary school	Traditional	Married	Pastoralist
1	1	1	1	0	0	1	1	6	0	Pinyinyi	Adult	Female	Not attended school	Christian	Married	Pastoralist
1	1	1	1	0	0	1	1	6	0	Sale	Youth	Male	Did not completed primary school	Christian	Married	Pastoralist
1	1	1	1	0	0	1	1	6	0	Sale	Youth	Male	Did not completed primary school	Traditional	Married	Agropastoral
1	1	0	1	1	0	1	1	6	0	Pinyinyi	Youth	Male	Not attended school	Christian	Married	Pastoralist
1	0	1	1	0	1	1	1	6	0	Loliondo	Adult	Male	Primary	Christian	Married	Agropastoral
1	1	1	1	0	0	1	1	6	0	Engarasero	Adult	Male	Primary	Christian	Married	Pastoralist
1	1	1	1	1	1	2	1	9	1	Malambo	Adult	Male	Primary	Christian	Married	Pastoralist
1	1	1	1	0	1	1	1	7	0	Malambo	Adult	Male	Primary	Christian	Married	Pastoralist
1	1	1	1	0	1	1	1	7	0	Sale	Adult	Male	Not attended school	Traditional	Married	Agropastoral
1	1	1	1	0	0	1	1	6	0	Sale	Adult	Male	Primary	Muslim	Married	Agropastoral
1	1	1	1	0	0	1	1	6	0	Malambo	Adult	Male	Primary	Christian	Married	Pastoralist
1	1	1	1	0	0	1	1	6	0	Malambo	Youth	Male	Primary	Christian	Married	Pastoralist
1	1	1	1	0	0	1	1	6	0	Sale	Youth	Male	Secondary	Traditional	Single	Pastoralist
1	1	1	1	0	0	1	1	6	0	Malambo	Youth	Male	Secondary	Christian	Married	Agropastoral
1	1	1	1	0	0	1	1	6	0	Sale	Youth	Female	Did not completed primary school	Christian	Single	Agropastoral
1	1	1	1	0	0	0	1	5	0	Loliondo	Youth	Male	Primary	Christian	Married	Agropastoral
1	0	1	1	0	0	1	1	5	0	Loliondo	Adult	Male	Primary	Christian	Married	Agropastoral
1	1	1	1	0	0	1	1	6	0	Pinyinyi	Adult	Female	Not attended school	Christian	Married	Agropastoral
1	1	1	0	0	0	1	0	4	0	Malambo	Adult	Male	Not attended school	Christian	Married	Pastoralist
1	1	1	1	0	1	0	1	6	0	Engarasero	Youth	Female	Primary	Christian	Married	Agropastoral
1	1	1	1	0	0	1	1	6	0	Pinyinyi	Adult	Male	Primary	Christian	Married	Pastoralist

## Sheet: Sheet1
TOTAL RVF KNOW SCORE	Practice RVF	RVF Atittude score	RVF KNOW CATEGORIES	RVF KNOW LEVEL	Atittude	Atittude	Practice RVF cat	Practice RVF level
6	3	0	Bad	0	Negative	0	Bad	0
2	4	0	Bad	0	Negative	0	Bad	0
3	3	0	Bad	0	Negative	0	Bad	0
5	3	0	Bad	0	Negative	0	Bad	0
1	3	5	Bad	0	Positive	1	Bad	0
4	3	2	Bad	0	Negative	0	Bad	0
1	2	0	Bad	0	Negative	0	Bad	0
9	3	6	Goo	1	Positive	1	Bad	0
0	4	0	Bad	0	Negative	0	Bad	0
10	3	5	Goo	1	Positive	1	Bad	0
5	4	0	Bad	0	Negative	0	Bad	0
0	3	0	Bad	0	Negative	0	Bad	0
13	4	7	Goo	1	Positive	1	Bad	0
6	4	2	Bad	0	Negative	0	Bad	0
2	3	4	Bad	0	Negative	0	Bad	0
5	3	10	Bad	0	Positive	1	Bad	0
4	3	0	Bad	0	Negative	0	Bad	0
3	3	8	Bad	0	Positive	1	Bad	0
5	3	0	Bad	0	Negative	0	Bad	0
9	2	10	Goo	1	Positive	1	Bad	0
4	4	0	Bad	0	Negative	0	Bad	0
1	3	0	Bad	0	Negative	0	Bad	0
4	5	7	Bad	0	Positive	1	Good	1
4	5	7	Bad	0	Positive	1	Good	1
1	3	0	Bad	0	Negative	0	Bad	0
9	3	0	Goo	1	Negative	0	Bad	0
1	4	3	Bad	0	Negative	0	Bad	0
1	4	3	Bad	0	Negative	0	Bad	0
0	3	0	Bad	0	Negative	0	Bad	0
6	3	1	Bad	0	Negative	0	Bad	0
0	4	0	Bad	0	Negative	0	Bad	0
7	3	1	Bad	0	Negative	0	Bad	0
4	3	1	Bad	0	Negative	0	Bad	0
10	3	7	Goo	1	Positive	1	Bad	0
11	4	8	Goo	1	Positive	1	Bad	0
7	4	5	Bad	0	Positive	1	Bad	0
8	4	10	Bad	0	Positive	1	Bad	0
7	4	10	Bad	0	Positive	1	Bad	0
0	3	0	Bad	0	Negative	0	Bad	0
1	3	0	Bad	0	Negative	0	Bad	0
6	3	1	Bad	0	Negative	0	Bad	0
3	4	0	Bad	0	Negative	0	Bad	0
5	4	0	Bad	0	Negative	0	Bad	0
7	5	1	Bad	0	Negative	0	Good	1
11	4	6	Goo	1	Positive	1	Bad	0
4	3	8	Bad	0	Positive	1	Bad	0
9	4	1	Goo	1	Negative	0	Bad	0
0	3	0	Bad	0	Negative	0	Bad	0
4	3	0	Bad	0	Negative	0	Bad	0
1	3	0	Bad	0	Negative	0	Bad	0
1	3	0	Bad	0	Negative	0	Bad	0
6	3	4	Bad	0	Negative	0	Bad	0
2	4	0	Bad	0	Negative	0	Bad	0
0	4	0	Bad	0	Negative	0	Bad	0
4	3	3	Bad	0	Negative	0	Bad	0
0	3	0	Bad	0	Negative	0	Bad	0
1	3	3	Bad	0	Negative	0	Bad	0
0	4	0	Bad	0	Negative	0	Bad	0
1	4	7	Bad	0	Positive	1	Bad	0
5	5	1	Bad	0	Negative	0	Good	1
4	3	4	Bad	0	Negative	0	Bad	0
1	3	0	Bad	0	Negative	0	Bad	0
1	4	0	Bad	0	Negative	0	Bad	0
5	4	8	Bad	0	Positive	1	Bad	0
1	5	10	Bad	0	Positive	1	Good	1
9	4	4	Goo	1	Negative	0	Bad	0
1	3	0	Bad	0	Negative	0	Bad	0
0	4	0	Bad	0	Negative	0	Bad	0
11	4	10	Goo	1	Positive	1	Bad	0
1	5	0	Bad	0	Negative	0	Good	1
0	4	0	Bad	0	Negative	0	Bad	0
11	5	9	Goo	1	Positive	1	Good	1
0	4	0	Bad	0	Negative	0	Bad	0
0	4	0	Bad	0	Negative	0	Bad	0
2	5	4	Bad	0	Negative	0	Good	1
0	4	0	Bad	0	Negative	0	Bad	0
1	3	3	Bad	0	Negative	0	Bad	0
10	3	10	Goo	1	Positive	1	Bad	0
1	6	1	Bad	0	Negative	0	Good	1
0	6	1	Bad	0	Negative	0	Good	1
0	4	0	Bad	0	Negative	0	Bad	0
7	4	3	Bad	0	Negative	0	Bad	0
1	5	1	Bad	0	Negative	0	Good	1
0	3	0	Bad	0	Negative	0	Bad	0
9	5	10	Goo	1	Positive	1	Good	1
1	5	1	Bad	0	Negative	0	Good	1
0	5	0	Bad	0	Negative	0	Good	1
9	6	2	Goo	1	Negative	0	Good	1
0	5	0	Bad	0	Negative	0	Good	1
0	4	2	Bad	0	Negative	0	Bad	0
3	4	2	Bad	0	Negative	0	Bad	0
1	3	5	Bad	0	Positive	1	Bad	0
3	5	0	Bad	0	Negative	0	Good	1
1	5	9	Bad	0	Positive	1	Good	1
10	4	10	Goo	1	Positive	1	Bad	0
8	4	10	Bad	0	Positive	1	Bad	0
0	6	1	Bad	0	Negative	0	Good	1
9	4	8	Goo	1	Positive	1	Bad	0
0	5	0	Bad	0	Negative	0	Good	1
4	4	10	Bad	0	Positive	1	Bad	0
5	6	8	Bad	0	Positive	1	Good	1
6	4	1	Bad	0	Negative	0	Bad	0
4	5	3	Bad	0	Negative	0	Good	1
0	5	1	Bad	0	Negative	0	Good	1
3	5	0	Bad	0	Negative	0	Good	1
6	4	9	Bad	0	Positive	1	Bad	0
4	5	0	Bad	0	Negative	0	Good	1
1	5	0	Bad	0	Negative	0	Good	1
1	6	10	Bad	0	Positive	1	Good	1
11	5	10	Goo	1	Positive	1	Good	1
1	5	0	Bad	0	Negative	0	Good	1
0	6	0	Bad	0	Negative	0	Good	1
10	5	2	Goo	1	Negative	0	Good	1
0	4	4	Bad	0	Negative	0	Bad	0
1	6	0	Bad	0	Negative	0	Good	1
1	4	0	Bad	0	Negative	0	Bad	0
6	5	1	Bad	0	Negative	0	Good	1
6	5	0	Bad	0	Negative	0	Good	1
3	5	4	Bad	0	Negative	0	Good	1
8	5	4	Bad	0	Negative	0	Good	1
4	5	5	Bad	0	Positive	1	Good	1
2	4	2	Bad	0	Negative	0	Bad	0
2	5	5	Bad	0	Positive	1	Good	1
4	5	2	Bad	0	Negative	0	Good	1
5	5	4	Bad	0	Negative	0	Good	1
5	5	3	Bad	0	Negative	0	Good	1
10	5	6	Goo	1	Positive	1	Good	1
5	4	9	Bad	0	Positive	1	Bad	0
1	4	0	Bad	0	Negative	0	Bad	0
3	4	0	Bad	0	Negative	0	Bad	0
0	5	0	Bad	0	Negative	0	Good	1
3	5	4	Bad	0	Negative	0	Good	1
1	5	1	Bad	0	Negative	0	Good	1
5	5	10	Bad	0	Positive	1	Good	1
6	5	5	Bad	0	Positive	1	Good	1
6	5	2	Bad	0	Negative	0	Good	1
6	4	1	Bad	0	Negative	0	Bad	0
4	5	2	Bad	0	Negative	0	Good	1
8	6	8	Bad	0	Positive	1	Good	1
3	5	10	Bad	0	Positive	1	Good	1
2	5	10	Bad	0	Positive	1	Good	1
1	6	0	Bad	0	Negative	0	Good	1
6	7	3	Bad	0	Negative	0	Good	1
1	5	10	Bad	0	Positive	1	Good	1
1	6	3	Bad	0	Negative	0	Good	1
1	6	8	Bad	0	Positive	1	Good	1
6	5	8	Bad	0	Positive	1	Good	1
0	5	0	Bad	0	Negative	0	Good	1
1	4	0	Bad	0	Negative	0	Bad	0
1	4	0	Bad	0	Negative	0	Bad	0
0	5	0	Bad	0	Negative	0	Good	1
6	5	10	Bad	0	Positive	1	Good	1
11	5	10	Goo	1	Positive	1	Good	1
5	6	10	Bad	0	Positive	1	Good	1
3	5	0	Bad	0	Negative	0	Good	1
2	5	0	Bad	0	Negative	0	Good	1
1	6	6	Bad	0	Positive	1	Good	1
1	5	0	Bad	0	Negative	0	Good	1
0	5	0	Bad	0	Negative	0	Good	1
1	5	0	Bad	0	Negative	0	Good	1
0	6	0	Bad	0	Negative	0	Good	1
2	5	1	Bad	0	Negative	0	Good	1
0	6	0	Bad	0	Negative	0	Good	1
2	5	0	Bad	0	Negative	0	Good	1
1	4	0	Bad	0	Negative	0	Bad	0
0	5	0	Bad	0	Negative	0	Good	1
6	5	10	Bad	0	Positive	1	Good	1
0	4	0	Bad	0	Negative	0	Bad	0
1	6	1	Bad	0	Negative	0	Good	1
1	5	5	Bad	0	Positive	1	Good	1
1	5	8	Bad	0	Positive	1	Good	1
1	6	0	Bad	0	Negative	0	Good	1
0	7	3	Bad	0	Negative	0	Good	1
0	4	0	Bad	0	Negative	0	Bad	0
1	4	0	Bad	0	Negative	0	Bad	0
0	4	0	Bad	0	Negative	0	Bad	0
1	5	0	Bad	0	Negative	0	Good	1
1	4	0	Bad	0	Negative	0	Bad	0
0	6	2	Bad	0	Negative	0	Good	1
1	6	2	Bad	0	Negative	0	Good	1
1	5	0	Bad	0	Negative	0	Good	1
1	6	5	Bad	0	Positive	1	Good	1
1	6	8	Bad	0	Positive	1	Good	1
3	6	2	Bad	0	Negative	0	Good	1
0	5	4	Bad	0	Negative	0	Good	1
1	6	6	Bad	0	Positive	1	Good	1
5	6	7	Bad	0	Positive	1	Good	1
5	6	6	Bad	0	Positive	1	Good	1
3	5	0	Bad	0	Negative	0	Good	1
5	5	5	Bad	0	Positive	1	Good	1
10	5	8	Goo	1	Positive	1	Good	1
3	5	9	Bad	0	Positive	1	Good	1
9	7	4	Goo	1	Negative	0	Good	1
0	5	4	Bad	0	Negative	0	Good	1
5	5	0	Bad	0	Negative	0	Good	1
8	5	8	Bad	0	Positive	1	Good	1
4	5	0	Bad	0	Negative	0	Good	1
0	5	0	Bad	0	Negative	0	Good	1
7	5	2	Bad	0	Negative	0	Good	1
5	5	10	Bad	0	Positive	1	Good	1
2	5	4	Bad	0	Negative	0	Good	1
3	4	10	Bad	0	Positive	1	Bad	0
2	6	0	Bad	0	Negative	0	Good	1
0	5	7	Bad	0	Positive	1	Good	1
0	5	0	Bad	0	Negative	0	Good	1
0	5	1	Bad	0	Negative	0	Good	1
1	6	5	Bad	0	Positive	1	Good	1
3	7	0	Bad	0	Negative	0	Good	1
0	6	10	Bad	0	Positive	1	Good	1
2	5	2	Bad	0	Negative	0	Good	1
8	7	4	Bad	0	Negative	0	Good	1
0	5	2	Bad	0	Negative	0	Good	1
0	6	0	Bad	0	Negative	0	Good	1
5	5	10	Bad	0	Positive	1	Good	1
0	5	0	Bad	0	Negative	0	Good	1
0	4	0	Bad	0	Negative	0	Bad	0
0	5	4	Bad	0	Negative	0	Good	1
3	5	5	Bad	0	Positive	1	Good	1
4	4	6	Bad	0	Positive	1	Bad	0
0	6	0	Bad	0	Negative	0	Good	1
0	6	0	Bad	0	Negative	0	Good	1
0	6	0	Bad	0	Negative	0	Good	1
0	5	5	Bad	0	Positive	1	Good	1
8	5	9	Bad	0	Positive	1	Good	1
5	5	4	Bad	0	Negative	0	Good	1
8	5	10	Bad	0	Positive	1	Good	1
9	4	7	Goo	1	Positive	1	Bad	0
11	7	10	Goo	1	Positive	1	Good	1
2	4	1	Bad	0	Negative	0	Bad	0
0	5	0	Bad	0	Negative	0	Good	1
8	5	10	Bad	0	Positive	1	Good	1
1	6	4	Bad	0	Negative	0	Good	1
5	6	3	Bad	0	Negative	0	Good	1
0	4	0	Bad	0	Negative	0	Bad	0
0	4	0	Bad	0	Negative	0	Bad	0
1	5	6	Bad	0	Positive	1	Good	1
12	5	6	Goo	1	Positive	1	Good	1
9	6	9	Goo	1	Positive	1	Good	1
11	5	9	Goo	1	Positive	1	Good	1
4	6	10	Bad	0	Positive	1	Good	1
2	4	1	Bad	0	Negative	0	Bad	0
6	4	7	Bad	0	Positive	1	Bad	0
0	5	5	Bad	0	Positive	1	Good	1
0	5	6	Bad	0	Positive	1	Good	1
2	5	9	Bad	0	Positive	1	Good	1
2	5	6	Bad	0	Positive	1	Good	1
5	5	6	Bad	0	Positive	1	Good	1
3	6	7	Bad	0	Positive	1	Good	1
8	5	9	Bad	0	Positive	1	Good	1
8	4	9	Bad	0	Positive	1	Bad	0
2	5	1	Bad	0	Negative	0	Good	1
7	4	3	Bad	0	Negative	0	Bad	0
0	7	0	Bad	0	Negative	0	Good	1
1	4	2	Bad	0	Negative	0	Bad	0
1	6	4	Bad	0	Negative	0	Good	1
1	4	5	Bad	0	Positive	1	Bad	0
6	5	9	Bad	0	Positive	1	Good	1
0	6	1	Bad	0	Negative	0	Good	1
0	6	1	Bad	0	Negative	0	Good	1
2	5	5	Bad	0	Positive	1	Good	1
2	5	2	Bad	0	Negative	0	Good	1
1	5	8	Bad	0	Positive	1	Good	1
3	5	10	Bad	0	Positive	1	Good	1
5	6	5	Bad	0	Positive	1	Good	1
8	6	6	Bad	0	Positive	1	Good	1
5	4	3	Bad	0	Negative	0	Bad	0
0	4	0	Bad	0	Negative	0	Bad	0
0	6	6	Bad	0	Positive	1	Good	1
9	4	5	Goo	1	Positive	1	Bad	0
5	5	10	Bad	0	Positive	1	Good	1
0	6	4	Bad	0	Negative	0	Good	1
10	5	10	Goo	1	Positive	1	Good	1
0	5	10	Bad	0	Positive	1	Good	1
3	5	6	Bad	0	Positive	1	Good	1
12	5	6	Goo	1	Positive	1	Good	1
11	6	10	Goo	1	Positive	1	Good	1
7	5	9	Bad	0	Positive	1	Good	1
0	4	2	Bad	0	Negative	0	Bad	0
0	4	0	Bad	0	Negative	0	Bad	0
0	5	0	Bad	0	Negative	0	Good	1
0	4	2	Bad	0	Negative	0	Bad	0
3	6	3	Bad	0	Negative	0	Good	1
6	4	2	Bad	0	Negative	0	Bad	0
3	5	2	Bad	0	Negative	0	Good	1
4	4	3	Bad	0	Negative	0	Bad	0
6	6	7	Bad	0	Positive	1	Good	1
0	7	0	Bad	0	Negative	0	Good	1
4	4	0	Bad	0	Negative	0	Bad	0
0	4	6	Bad	0	Positive	1	Bad	0
0	4	2	Bad	0	Negative	0	Bad	0
0	5	3	Bad	0	Negative	0	Good	1
3	5	2	Bad	0	Negative	0	Good	1
5	5	2	Bad	0	Negative	0	Good	1
8	5	5	Bad	0	Positive	1	Good	1
2	6	7	Bad	0	Positive	1	Good	1
9	4	7	Goo	1	Positive	1	Bad	0
9	6	5	Goo	1	Positive	1	Good	1
9	6	8	Goo	1	Positive	1	Good	1
7	5	4	Bad	0	Negative	0	Good	1
6	5	3	Bad	0	Negative	0	Good	1
9	5	9	Goo	1	Positive	1	Good	1
3	6	5	Bad	0	Positive	1	Good	1
0	5	2	Bad	0	Negative	0	Good	1
5	5	5	Bad	0	Positive	1	Good	1
0	4	2	Bad	0	Negative	0	Bad	0
4	5	3	Bad	0	Negative	0	Good	1
0	6	4	Bad	0	Negative	0	Good	1
0	5	4	Bad	0	Negative	0	Good	1
0	6	0	Bad	0	Negative	0	Good	1
0	5	1	Bad	0	Negative	0	Good	1
0	5	4	Bad	0	Negative	0	Good	1
0	6	3	Bad	0	Negative	0	Good	1
0	4	1	Bad	0	Negative	0	Bad	0
0	6	0	Bad	0	Negative	0	Good	1
9	5	9	Goo	1	Positive	1	Good	1
0	5	2	Bad	0	Negative	0	Good	1
11	5	9	Goo	1	Positive	1	Good	1
0	5	0	Bad	0	Negative	0	Good	1
4	4	6	Bad	0	Positive	1	Bad	0
0	6	1	Bad	0	Negative	0	Good	1
1	6	6	Bad	0	Positive	1	Good	1
1	5	5	Bad	0	Positive	1	Good	1
0	5	0	Bad	0	Negative	0	Good	1
7	5	9	Bad	0	Positive	1	Good	1
0	5	4	Bad	0	Negative	0	Good	1
0	6	3	Bad	0	Negative	0	Good	1
0	5	0	Bad	0	Negative	0	Good	1
6	5	2	Bad	0	Negative	0	Good	1
9	5	8	Goo	1	Positive	1	Good	1
10	4	7	Goo	1	Positive	1	Bad	0
0	5	0	Bad	0	Negative	0	Good	1
4	6	9	Bad	0	Positive	1	Good	1
0	6	1	Bad	0	Negative	0	Good	1
0	6	4	Bad	0	Negative	0	Good	1
1	4	7	Bad	0	Positive	1	Bad	0
2	4	7	Bad	0	Positive	1	Bad	0
4	5	2	Bad	0	Negative	0	Good	1
0	6	4	Bad	0	Negative	0	Good	1
0	8	0	Bad	0	Negative	0	Good	1
0	6	5	Bad	0	Positive	1	Good	1
0	8	2	Bad	0	Negative	0	Good	1
10	9	9	Goo	1	Positive	1	Good	1
9	7	6	Goo	1	Positive	1	Good	1
3	6	5	Bad	0	Positive	1	Good	1
7	6	5	Bad	0	Positive	1	Good	1
9	7	7	Goo	1	Positive	1	Good	1
10	8	8	Goo	1	Positive	1	Good	1
8	8	10	Bad	0	Positive	1	Good	1
9	7	6	Goo	1	Positive	1	Good	1
0	6	4	Bad	0	Negative	0	Good	1
6	6	8	Bad	0	Positive	1	Good	1
1	8	2	Bad	0	Negative	0	Good	1
